# Supplementary material for: maldipickr dereplicates microbial MALDI-TOF spectra to facilitate multiplexed isolation
Source: Bioinform Adv. 2026 Jun 17;6(1):vbag171. doi: 10.1093/bioadv/vbag171 (PMC13317968; doi:10.1093/bioadv/vbag171)
Supplement: vbag171_Supplementary_Data [file vbag171_supplementary_data.zip]

Archive with 10 entries (10 files):
- TableS2_clustering_metrics.csv
- TableS3_clustering_results.csv
- TableS4_clustering_metrics_Asare.csv
- TableS5_clustering_results_Asare.csv
- TableS6_total_clusters_linkage_Asare.csv
- 2026-05-20_maldipickr_SupplementaryMaterials.docx
- FigureS1v3.png
- FigureS2.jpg
- FigureS3.jpg
- TableS1_isolates.csv
