# Supplementary material for: maldipickr dereplicates microbial MALDI-TOF spectra to facilitate multiplexed isolation
Source: Bioinform Adv. 2026 Jun 17;6(1):vbag171. doi: 10.1093/bioadv/vbag171 (PMC13317968; doi:10.1093/bioadv/vbag171)
Supplement: vbag171_Supplementary_Data [file vbag171_supplementary_data.zip › TableS2_clustering_metrics.csv]

procedure	n_clusters	ARI	homogeneity	completeness	n_clusters_only_in_db	ARI_only_in_db	homogeneity_only_in_db	completeness_only_in_db
maldipickr (loose)	10	1	1	1	8	1	1	1
maldipickr (strict)	11	0.9861281826163301	1	0.9839005144001514	9	0.9821782178217822	1	0.9778530765383507
SPeDE (loose)	10	0.9706574223102638	0.9829567163872703	0.9836259394903308	8	1	1	1
IDBac (cosine)	12	0.9553098482900488	1	0.9568515024152388	9	0.9821782178217822	1	0.9778530765383507
IDBac (presence)	14	0.9360657877561676	1	0.9329894648238345	10	0.963855421686747	1	0.9566658707211182
SPeDE (strict)	13	0.9206439150032196	0.9829567163872703	0.9319066993553917	10	0.963855421686747	1	0.9566658707211182
Biotyper	36	0.7024390243902439	0.9999999999999998	0.7357737879324171	20	0.8097373478539398	0.9999999999999998	0.8018847426743554
