# Supplementary material for: maldipickr dereplicates microbial MALDI-TOF spectra to facilitate multiplexed isolation
Source: Bioinform Adv. 2026 Jun 17;6(1):vbag171. doi: 10.1093/bioadv/vbag171 (PMC13317968; doi:10.1093/bioadv/vbag171)
Supplement: vbag171_Supplementary_Data [file vbag171_supplementary_data.zip › TableS3_clustering_results.csv]

spectra_name	membership	to_pick	procedure	strain_identifier	species
BL_178_WT_3A__7_G7	1	TRUE	maldipickr (loose)	BL-178-WT-3A	Streptococcus alactolyticus
CLA_AA_H117_5_E8	2	TRUE	maldipickr (loose)	CLA-AA-H117	Segatella sinensis
CLA_AA_H149_A3	3	TRUE	maldipickr (loose)	CLA-AA-H149	Roseburia inulinivorans
CLA_AA_H222_A2	4	TRUE	maldipickr (loose)	CLA-AA-H222	Faecalibacterium prausnitzii
CLA_AA_H284_3_C1	5	TRUE	maldipickr (loose)	CLA-AA-H284	Gemmiger formicilis
CLA_JM_H23_3_C12	6	TRUE	maldipickr (loose)	CLA-JM-H23	Lachnospira rogosae sp. nov.
CLA_JM_H27_A6	7	TRUE	maldipickr (loose)	CLA-JM-H27	Phocaeicola vulgatus
DSM_105335_4_D5	8	TRUE	maldipickr (loose)	DSM-105335	Clostridium beijerinckii
H4_GB1_C9_7_G9	9	TRUE	maldipickr (loose)	CLA-AA-H314	Agathobacter rectalis
McC_252_APC_1B1_4_D10	10	TRUE	maldipickr (loose)	McC-252-APC-1B1	Escherichia coli
BL_178_WT_3A__3_C7	1	FALSE	maldipickr (loose)	BL-178-WT-3A	Streptococcus alactolyticus
BL_178_WT_3A__4_D7	1	FALSE	maldipickr (loose)	BL-178-WT-3A	Streptococcus alactolyticus
BL_178_WT_3A__5_E7	1	FALSE	maldipickr (loose)	BL-178-WT-3A	Streptococcus alactolyticus
BL_178_WT_3A__6_F7	1	FALSE	maldipickr (loose)	BL-178-WT-3A	Streptococcus alactolyticus
BL_178_WT_3A__8_H7	1	FALSE	maldipickr (loose)	BL-178-WT-3A	Streptococcus alactolyticus
BL_178_WT_3A_2_B7	1	FALSE	maldipickr (loose)	BL-178-WT-3A	Streptococcus alactolyticus
BL_178_WT_3A_A7	1	FALSE	maldipickr (loose)	BL-178-WT-3A	Streptococcus alactolyticus
CLA_AA_H117_2_B8	2	FALSE	maldipickr (loose)	CLA-AA-H117	Segatella sinensis
CLA_AA_H117_3_C8	2	FALSE	maldipickr (loose)	CLA-AA-H117	Segatella sinensis
CLA_AA_H117_4_D8	2	FALSE	maldipickr (loose)	CLA-AA-H117	Segatella sinensis
CLA_AA_H117_6_F8	2	FALSE	maldipickr (loose)	CLA-AA-H117	Segatella sinensis
CLA_AA_H117_7_G8	2	FALSE	maldipickr (loose)	CLA-AA-H117	Segatella sinensis
CLA_AA_H117_8_H8	2	FALSE	maldipickr (loose)	CLA-AA-H117	Segatella sinensis
CLA_AA_H117_A8	2	FALSE	maldipickr (loose)	CLA-AA-H117	Segatella sinensis
CLA_AA_H149_2_B3	3	FALSE	maldipickr (loose)	CLA-AA-H149	Roseburia inulinivorans
CLA_AA_H149_3_C3	3	FALSE	maldipickr (loose)	CLA-AA-H149	Roseburia inulinivorans
CLA_AA_H149_4_D3	3	FALSE	maldipickr (loose)	CLA-AA-H149	Roseburia inulinivorans
CLA_AA_H149_5_E3	3	FALSE	maldipickr (loose)	CLA-AA-H149	Roseburia inulinivorans
CLA_AA_H149_6_F3	3	FALSE	maldipickr (loose)	CLA-AA-H149	Roseburia inulinivorans
CLA_AA_H149_7_G3	3	FALSE	maldipickr (loose)	CLA-AA-H149	Roseburia inulinivorans
CLA_AA_H149_8_H3	3	FALSE	maldipickr (loose)	CLA-AA-H149	Roseburia inulinivorans
CLA_AA_H222_2_B2	4	FALSE	maldipickr (loose)	CLA-AA-H222	Faecalibacterium prausnitzii
CLA_AA_H222_3_C2	4	FALSE	maldipickr (loose)	CLA-AA-H222	Faecalibacterium prausnitzii
CLA_AA_H222_4_D2	4	FALSE	maldipickr (loose)	CLA-AA-H222	Faecalibacterium prausnitzii
CLA_AA_H222_5_E2	4	FALSE	maldipickr (loose)	CLA-AA-H222	Faecalibacterium prausnitzii
CLA_AA_H222_6_F2	4	FALSE	maldipickr (loose)	CLA-AA-H222	Faecalibacterium prausnitzii
CLA_AA_H222_7_G2	4	FALSE	maldipickr (loose)	CLA-AA-H222	Faecalibacterium prausnitzii
CLA_AA_H222_8_H2	4	FALSE	maldipickr (loose)	CLA-AA-H222	Faecalibacterium prausnitzii
CLA_AA_H284_2_B1	5	FALSE	maldipickr (loose)	CLA-AA-H284	Gemmiger formicilis
CLA_AA_H284_4_D1	5	FALSE	maldipickr (loose)	CLA-AA-H284	Gemmiger formicilis
CLA_AA_H284_5_E1	5	FALSE	maldipickr (loose)	CLA-AA-H284	Gemmiger formicilis
CLA_AA_H284_6_F1	5	FALSE	maldipickr (loose)	CLA-AA-H284	Gemmiger formicilis
CLA_AA_H284_7_G1	5	FALSE	maldipickr (loose)	CLA-AA-H284	Gemmiger formicilis
CLA_AA_H284_8_H1	5	FALSE	maldipickr (loose)	CLA-AA-H284	Gemmiger formicilis
CLA_AA_H284_A1	5	FALSE	maldipickr (loose)	CLA-AA-H284	Gemmiger formicilis
CLA_JM_H23_2_B12	6	FALSE	maldipickr (loose)	CLA-JM-H23	Lachnospira rogosae sp. nov.
CLA_JM_H23_4_D12	6	FALSE	maldipickr (loose)	CLA-JM-H23	Lachnospira rogosae sp. nov.
CLA_JM_H23_5_E11	6	FALSE	maldipickr (loose)	CLA-JM-H23	Lachnospira rogosae sp. nov.
CLA_JM_H23_6_F11	6	FALSE	maldipickr (loose)	CLA-JM-H23	Lachnospira rogosae sp. nov.
CLA_JM_H23_7_G11	6	FALSE	maldipickr (loose)	CLA-JM-H23	Lachnospira rogosae sp. nov.
CLA_JM_H23_8_H11	6	FALSE	maldipickr (loose)	CLA-JM-H23	Lachnospira rogosae sp. nov.
CLA_JM_H23_A12	6	FALSE	maldipickr (loose)	CLA-JM-H23	Lachnospira rogosae sp. nov.
CLA_JM_H27_2_B6	7	FALSE	maldipickr (loose)	CLA-JM-H27	Phocaeicola vulgatus
CLA_JM_H27_3_C6	7	FALSE	maldipickr (loose)	CLA-JM-H27	Phocaeicola vulgatus
CLA_JM_H27_4_D6	7	FALSE	maldipickr (loose)	CLA-JM-H27	Phocaeicola vulgatus
CLA_JM_H27_5_E6	7	FALSE	maldipickr (loose)	CLA-JM-H27	Phocaeicola vulgatus
CLA_JM_H27_6_F6	7	FALSE	maldipickr (loose)	CLA-JM-H27	Phocaeicola vulgatus
CLA_JM_H27_7_G6	7	FALSE	maldipickr (loose)	CLA-JM-H27	Phocaeicola vulgatus
CLA_JM_H27_8_H6	7	FALSE	maldipickr (loose)	CLA-JM-H27	Phocaeicola vulgatus
DSM_105335_2_B5	8	FALSE	maldipickr (loose)	DSM-105335	Clostridium beijerinckii
DSM_105335_3_C5	8	FALSE	maldipickr (loose)	DSM-105335	Clostridium beijerinckii
DSM_105335_5_E5	8	FALSE	maldipickr (loose)	DSM-105335	Clostridium beijerinckii
DSM_105335_6_F5	8	FALSE	maldipickr (loose)	DSM-105335	Clostridium beijerinckii
DSM_105335_7_G5	8	FALSE	maldipickr (loose)	DSM-105335	Clostridium beijerinckii
DSM_105335_8_H5	8	FALSE	maldipickr (loose)	DSM-105335	Clostridium beijerinckii
DSM_105335_A5	8	FALSE	maldipickr (loose)	DSM-105335	Clostridium beijerinckii
H4_GB1_C9_2_B9	9	FALSE	maldipickr (loose)	CLA-AA-H314	Agathobacter rectalis
H4_GB1_C9_3_C9	9	FALSE	maldipickr (loose)	CLA-AA-H314	Agathobacter rectalis
H4_GB1_C9_4_D9	9	FALSE	maldipickr (loose)	CLA-AA-H314	Agathobacter rectalis
H4_GB1_C9_5_E9	9	FALSE	maldipickr (loose)	CLA-AA-H314	Agathobacter rectalis
H4_GB1_C9_6_F9	9	FALSE	maldipickr (loose)	CLA-AA-H314	Agathobacter rectalis
H4_GB1_C9_8_H9	9	FALSE	maldipickr (loose)	CLA-AA-H314	Agathobacter rectalis
H4_GB1_C9_A9	9	FALSE	maldipickr (loose)	CLA-AA-H314	Agathobacter rectalis
McC_252_APC_1B1_2_B10	10	FALSE	maldipickr (loose)	McC-252-APC-1B1	Escherichia coli
McC_252_APC_1B1_3_C10	10	FALSE	maldipickr (loose)	McC-252-APC-1B1	Escherichia coli
McC_252_APC_1B1_5_E10	10	FALSE	maldipickr (loose)	McC-252-APC-1B1	Escherichia coli
McC_252_APC_1B1_6_F10	10	FALSE	maldipickr (loose)	McC-252-APC-1B1	Escherichia coli
McC_252_APC_1B1_7_G10	10	FALSE	maldipickr (loose)	McC-252-APC-1B1	Escherichia coli
McC_252_APC_1B1_8_H10	10	FALSE	maldipickr (loose)	McC-252-APC-1B1	Escherichia coli
McC_252_APC_1B1_A10	10	FALSE	maldipickr (loose)	McC-252-APC-1B1	Escherichia coli
BL_178_WT_3A__7_G7	1	TRUE	maldipickr (strict)	BL-178-WT-3A	Streptococcus alactolyticus
CLA_AA_H117_5_E8	2	TRUE	maldipickr (strict)	CLA-AA-H117	Segatella sinensis
CLA_AA_H149_A3	3	TRUE	maldipickr (strict)	CLA-AA-H149	Roseburia inulinivorans
CLA_AA_H222_A2	4	TRUE	maldipickr (strict)	CLA-AA-H222	Faecalibacterium prausnitzii
CLA_AA_H284_3_C1	5	TRUE	maldipickr (strict)	CLA-AA-H284	Gemmiger formicilis
CLA_JM_H23_3_C12	6	TRUE	maldipickr (strict)	CLA-JM-H23	Lachnospira rogosae sp. nov.
CLA_JM_H27_A6	7	TRUE	maldipickr (strict)	CLA-JM-H27	Phocaeicola vulgatus
DSM_105335_4_D5	8	TRUE	maldipickr (strict)	DSM-105335	Clostridium beijerinckii
H4_GB1_C9_7_G9	9	TRUE	maldipickr (strict)	CLA-AA-H314	Agathobacter rectalis
McC_252_APC_1B1_4_D10	10	TRUE	maldipickr (strict)	McC-252-APC-1B1	Escherichia coli
McC_252_APC_1B1_7_G10	11	TRUE	maldipickr (strict)	McC-252-APC-1B1	Escherichia coli
BL_178_WT_3A__3_C7	1	FALSE	maldipickr (strict)	BL-178-WT-3A	Streptococcus alactolyticus
BL_178_WT_3A__4_D7	1	FALSE	maldipickr (strict)	BL-178-WT-3A	Streptococcus alactolyticus
BL_178_WT_3A__5_E7	1	FALSE	maldipickr (strict)	BL-178-WT-3A	Streptococcus alactolyticus
BL_178_WT_3A__6_F7	1	FALSE	maldipickr (strict)	BL-178-WT-3A	Streptococcus alactolyticus
BL_178_WT_3A__8_H7	1	FALSE	maldipickr (strict)	BL-178-WT-3A	Streptococcus alactolyticus
BL_178_WT_3A_2_B7	1	FALSE	maldipickr (strict)	BL-178-WT-3A	Streptococcus alactolyticus
BL_178_WT_3A_A7	1	FALSE	maldipickr (strict)	BL-178-WT-3A	Streptococcus alactolyticus
CLA_AA_H117_2_B8	2	FALSE	maldipickr (strict)	CLA-AA-H117	Segatella sinensis
CLA_AA_H117_3_C8	2	FALSE	maldipickr (strict)	CLA-AA-H117	Segatella sinensis
CLA_AA_H117_4_D8	2	FALSE	maldipickr (strict)	CLA-AA-H117	Segatella sinensis
CLA_AA_H117_6_F8	2	FALSE	maldipickr (strict)	CLA-AA-H117	Segatella sinensis
CLA_AA_H117_7_G8	2	FALSE	maldipickr (strict)	CLA-AA-H117	Segatella sinensis
CLA_AA_H117_8_H8	2	FALSE	maldipickr (strict)	CLA-AA-H117	Segatella sinensis
CLA_AA_H117_A8	2	FALSE	maldipickr (strict)	CLA-AA-H117	Segatella sinensis
CLA_AA_H149_2_B3	3	FALSE	maldipickr (strict)	CLA-AA-H149	Roseburia inulinivorans
CLA_AA_H149_3_C3	3	FALSE	maldipickr (strict)	CLA-AA-H149	Roseburia inulinivorans
CLA_AA_H149_4_D3	3	FALSE	maldipickr (strict)	CLA-AA-H149	Roseburia inulinivorans
CLA_AA_H149_5_E3	3	FALSE	maldipickr (strict)	CLA-AA-H149	Roseburia inulinivorans
CLA_AA_H149_6_F3	3	FALSE	maldipickr (strict)	CLA-AA-H149	Roseburia inulinivorans
CLA_AA_H149_7_G3	3	FALSE	maldipickr (strict)	CLA-AA-H149	Roseburia inulinivorans
CLA_AA_H149_8_H3	3	FALSE	maldipickr (strict)	CLA-AA-H149	Roseburia inulinivorans
CLA_AA_H222_2_B2	4	FALSE	maldipickr (strict)	CLA-AA-H222	Faecalibacterium prausnitzii
CLA_AA_H222_3_C2	4	FALSE	maldipickr (strict)	CLA-AA-H222	Faecalibacterium prausnitzii
CLA_AA_H222_4_D2	4	FALSE	maldipickr (strict)	CLA-AA-H222	Faecalibacterium prausnitzii
CLA_AA_H222_5_E2	4	FALSE	maldipickr (strict)	CLA-AA-H222	Faecalibacterium prausnitzii
CLA_AA_H222_6_F2	4	FALSE	maldipickr (strict)	CLA-AA-H222	Faecalibacterium prausnitzii
CLA_AA_H222_7_G2	4	FALSE	maldipickr (strict)	CLA-AA-H222	Faecalibacterium prausnitzii
CLA_AA_H222_8_H2	4	FALSE	maldipickr (strict)	CLA-AA-H222	Faecalibacterium prausnitzii
CLA_AA_H284_2_B1	5	FALSE	maldipickr (strict)	CLA-AA-H284	Gemmiger formicilis
CLA_AA_H284_4_D1	5	FALSE	maldipickr (strict)	CLA-AA-H284	Gemmiger formicilis
CLA_AA_H284_5_E1	5	FALSE	maldipickr (strict)	CLA-AA-H284	Gemmiger formicilis
CLA_AA_H284_6_F1	5	FALSE	maldipickr (strict)	CLA-AA-H284	Gemmiger formicilis
CLA_AA_H284_7_G1	5	FALSE	maldipickr (strict)	CLA-AA-H284	Gemmiger formicilis
CLA_AA_H284_8_H1	5	FALSE	maldipickr (strict)	CLA-AA-H284	Gemmiger formicilis
CLA_AA_H284_A1	5	FALSE	maldipickr (strict)	CLA-AA-H284	Gemmiger formicilis
CLA_JM_H23_2_B12	6	FALSE	maldipickr (strict)	CLA-JM-H23	Lachnospira rogosae sp. nov.
CLA_JM_H23_4_D12	6	FALSE	maldipickr (strict)	CLA-JM-H23	Lachnospira rogosae sp. nov.
CLA_JM_H23_5_E11	6	FALSE	maldipickr (strict)	CLA-JM-H23	Lachnospira rogosae sp. nov.
CLA_JM_H23_6_F11	6	FALSE	maldipickr (strict)	CLA-JM-H23	Lachnospira rogosae sp. nov.
CLA_JM_H23_7_G11	6	FALSE	maldipickr (strict)	CLA-JM-H23	Lachnospira rogosae sp. nov.
CLA_JM_H23_8_H11	6	FALSE	maldipickr (strict)	CLA-JM-H23	Lachnospira rogosae sp. nov.
CLA_JM_H23_A12	6	FALSE	maldipickr (strict)	CLA-JM-H23	Lachnospira rogosae sp. nov.
CLA_JM_H27_2_B6	7	FALSE	maldipickr (strict)	CLA-JM-H27	Phocaeicola vulgatus
CLA_JM_H27_3_C6	7	FALSE	maldipickr (strict)	CLA-JM-H27	Phocaeicola vulgatus
CLA_JM_H27_4_D6	7	FALSE	maldipickr (strict)	CLA-JM-H27	Phocaeicola vulgatus
CLA_JM_H27_5_E6	7	FALSE	maldipickr (strict)	CLA-JM-H27	Phocaeicola vulgatus
CLA_JM_H27_6_F6	7	FALSE	maldipickr (strict)	CLA-JM-H27	Phocaeicola vulgatus
CLA_JM_H27_7_G6	7	FALSE	maldipickr (strict)	CLA-JM-H27	Phocaeicola vulgatus
CLA_JM_H27_8_H6	7	FALSE	maldipickr (strict)	CLA-JM-H27	Phocaeicola vulgatus
DSM_105335_2_B5	8	FALSE	maldipickr (strict)	DSM-105335	Clostridium beijerinckii
DSM_105335_3_C5	8	FALSE	maldipickr (strict)	DSM-105335	Clostridium beijerinckii
DSM_105335_5_E5	8	FALSE	maldipickr (strict)	DSM-105335	Clostridium beijerinckii
DSM_105335_6_F5	8	FALSE	maldipickr (strict)	DSM-105335	Clostridium beijerinckii
DSM_105335_7_G5	8	FALSE	maldipickr (strict)	DSM-105335	Clostridium beijerinckii
DSM_105335_8_H5	8	FALSE	maldipickr (strict)	DSM-105335	Clostridium beijerinckii
DSM_105335_A5	8	FALSE	maldipickr (strict)	DSM-105335	Clostridium beijerinckii
H4_GB1_C9_2_B9	9	FALSE	maldipickr (strict)	CLA-AA-H314	Agathobacter rectalis
H4_GB1_C9_3_C9	9	FALSE	maldipickr (strict)	CLA-AA-H314	Agathobacter rectalis
H4_GB1_C9_4_D9	9	FALSE	maldipickr (strict)	CLA-AA-H314	Agathobacter rectalis
H4_GB1_C9_5_E9	9	FALSE	maldipickr (strict)	CLA-AA-H314	Agathobacter rectalis
H4_GB1_C9_6_F9	9	FALSE	maldipickr (strict)	CLA-AA-H314	Agathobacter rectalis
H4_GB1_C9_8_H9	9	FALSE	maldipickr (strict)	CLA-AA-H314	Agathobacter rectalis
H4_GB1_C9_A9	9	FALSE	maldipickr (strict)	CLA-AA-H314	Agathobacter rectalis
McC_252_APC_1B1_2_B10	10	FALSE	maldipickr (strict)	McC-252-APC-1B1	Escherichia coli
McC_252_APC_1B1_3_C10	10	FALSE	maldipickr (strict)	McC-252-APC-1B1	Escherichia coli
McC_252_APC_1B1_5_E10	10	FALSE	maldipickr (strict)	McC-252-APC-1B1	Escherichia coli
McC_252_APC_1B1_6_F10	10	FALSE	maldipickr (strict)	McC-252-APC-1B1	Escherichia coli
McC_252_APC_1B1_8_H10	10	FALSE	maldipickr (strict)	McC-252-APC-1B1	Escherichia coli
McC_252_APC_1B1_A10	10	FALSE	maldipickr (strict)	McC-252-APC-1B1	Escherichia coli
DSM_105335_4_D5	1	TRUE	SPeDE (loose)	DSM-105335	Clostridium beijerinckii
H4_GB1_C9_4_D9	2	TRUE	SPeDE (loose)	CLA-AA-H314	Agathobacter rectalis
McC_252_APC_1B1_6_F10	3	TRUE	SPeDE (loose)	McC-252-APC-1B1	Escherichia coli
CLA_JM_H27_3_C6	4	TRUE	SPeDE (loose)	CLA-JM-H27	Phocaeicola vulgatus
BL_178_WT_3A_2_B7	5	TRUE	SPeDE (loose)	BL-178-WT-3A	Streptococcus alactolyticus
CLA_AA_H117_6_F8	6	TRUE	SPeDE (loose)	CLA-AA-H117	Segatella sinensis
CLA_AA_H149_7_G3	7	TRUE	SPeDE (loose)	CLA-AA-H149	Roseburia inulinivorans
CLA_AA_H284_5_E1	8	TRUE	SPeDE (loose)	CLA-AA-H284	Gemmiger formicilis
CLA_JM_H23_6_F11	9	TRUE	SPeDE (loose)	CLA-JM-H23	Lachnospira rogosae sp. nov.
CLA_AA_H222_3_C2	10	TRUE	SPeDE (loose)	CLA-AA-H222	Faecalibacterium prausnitzii
CLA_JM_H23_4_D12	1	FALSE	SPeDE (loose)	CLA-JM-H23	Lachnospira rogosae sp. nov.
DSM_105335_2_B5	1	FALSE	SPeDE (loose)	DSM-105335	Clostridium beijerinckii
DSM_105335_3_C5	1	FALSE	SPeDE (loose)	DSM-105335	Clostridium beijerinckii
DSM_105335_5_E5	1	FALSE	SPeDE (loose)	DSM-105335	Clostridium beijerinckii
DSM_105335_6_F5	1	FALSE	SPeDE (loose)	DSM-105335	Clostridium beijerinckii
DSM_105335_7_G5	1	FALSE	SPeDE (loose)	DSM-105335	Clostridium beijerinckii
DSM_105335_8_H5	1	FALSE	SPeDE (loose)	DSM-105335	Clostridium beijerinckii
DSM_105335_A5	1	FALSE	SPeDE (loose)	DSM-105335	Clostridium beijerinckii
H4_GB1_C9_2_B9	2	FALSE	SPeDE (loose)	CLA-AA-H314	Agathobacter rectalis
H4_GB1_C9_3_C9	2	FALSE	SPeDE (loose)	CLA-AA-H314	Agathobacter rectalis
H4_GB1_C9_5_E9	2	FALSE	SPeDE (loose)	CLA-AA-H314	Agathobacter rectalis
H4_GB1_C9_6_F9	2	FALSE	SPeDE (loose)	CLA-AA-H314	Agathobacter rectalis
H4_GB1_C9_7_G9	2	FALSE	SPeDE (loose)	CLA-AA-H314	Agathobacter rectalis
H4_GB1_C9_8_H9	2	FALSE	SPeDE (loose)	CLA-AA-H314	Agathobacter rectalis
H4_GB1_C9_A9	2	FALSE	SPeDE (loose)	CLA-AA-H314	Agathobacter rectalis
McC_252_APC_1B1_2_B10	3	FALSE	SPeDE (loose)	McC-252-APC-1B1	Escherichia coli
McC_252_APC_1B1_3_C10	3	FALSE	SPeDE (loose)	McC-252-APC-1B1	Escherichia coli
McC_252_APC_1B1_4_D10	3	FALSE	SPeDE (loose)	McC-252-APC-1B1	Escherichia coli
McC_252_APC_1B1_5_E10	3	FALSE	SPeDE (loose)	McC-252-APC-1B1	Escherichia coli
McC_252_APC_1B1_7_G10	3	FALSE	SPeDE (loose)	McC-252-APC-1B1	Escherichia coli
McC_252_APC_1B1_8_H10	3	FALSE	SPeDE (loose)	McC-252-APC-1B1	Escherichia coli
McC_252_APC_1B1_A10	3	FALSE	SPeDE (loose)	McC-252-APC-1B1	Escherichia coli
CLA_JM_H27_2_B6	4	FALSE	SPeDE (loose)	CLA-JM-H27	Phocaeicola vulgatus
CLA_JM_H27_4_D6	4	FALSE	SPeDE (loose)	CLA-JM-H27	Phocaeicola vulgatus
CLA_JM_H27_5_E6	4	FALSE	SPeDE (loose)	CLA-JM-H27	Phocaeicola vulgatus
CLA_JM_H27_6_F6	4	FALSE	SPeDE (loose)	CLA-JM-H27	Phocaeicola vulgatus
CLA_JM_H27_7_G6	4	FALSE	SPeDE (loose)	CLA-JM-H27	Phocaeicola vulgatus
CLA_JM_H27_8_H6	4	FALSE	SPeDE (loose)	CLA-JM-H27	Phocaeicola vulgatus
CLA_JM_H27_A6	4	FALSE	SPeDE (loose)	CLA-JM-H27	Phocaeicola vulgatus
BL_178_WT_3A_3_C7	5	FALSE	SPeDE (loose)	BL-178-WT-3A	Streptococcus alactolyticus
BL_178_WT_3A_4_D7	5	FALSE	SPeDE (loose)	BL-178-WT-3A	Streptococcus alactolyticus
BL_178_WT_3A_5_E7	5	FALSE	SPeDE (loose)	BL-178-WT-3A	Streptococcus alactolyticus
BL_178_WT_3A_6_F7	5	FALSE	SPeDE (loose)	BL-178-WT-3A	Streptococcus alactolyticus
BL_178_WT_3A_7_G7	5	FALSE	SPeDE (loose)	BL-178-WT-3A	Streptococcus alactolyticus
BL_178_WT_3A_8_H7	5	FALSE	SPeDE (loose)	BL-178-WT-3A	Streptococcus alactolyticus
BL_178_WT_3A_A7	5	FALSE	SPeDE (loose)	BL-178-WT-3A	Streptococcus alactolyticus
CLA_AA_H117_2_B8	6	FALSE	SPeDE (loose)	CLA-AA-H117	Segatella sinensis
CLA_AA_H117_3_C8	6	FALSE	SPeDE (loose)	CLA-AA-H117	Segatella sinensis
CLA_AA_H117_4_D8	6	FALSE	SPeDE (loose)	CLA-AA-H117	Segatella sinensis
CLA_AA_H117_5_E8	6	FALSE	SPeDE (loose)	CLA-AA-H117	Segatella sinensis
CLA_AA_H117_7_G8	6	FALSE	SPeDE (loose)	CLA-AA-H117	Segatella sinensis
CLA_AA_H117_8_H8	6	FALSE	SPeDE (loose)	CLA-AA-H117	Segatella sinensis
CLA_AA_H117_A8	6	FALSE	SPeDE (loose)	CLA-AA-H117	Segatella sinensis
CLA_AA_H149_2_B3	7	FALSE	SPeDE (loose)	CLA-AA-H149	Roseburia inulinivorans
CLA_AA_H149_3_C3	7	FALSE	SPeDE (loose)	CLA-AA-H149	Roseburia inulinivorans
CLA_AA_H149_4_D3	7	FALSE	SPeDE (loose)	CLA-AA-H149	Roseburia inulinivorans
CLA_AA_H149_5_E3	7	FALSE	SPeDE (loose)	CLA-AA-H149	Roseburia inulinivorans
CLA_AA_H149_6_F3	7	FALSE	SPeDE (loose)	CLA-AA-H149	Roseburia inulinivorans
CLA_AA_H149_8_H3	7	FALSE	SPeDE (loose)	CLA-AA-H149	Roseburia inulinivorans
CLA_AA_H149_A3	7	FALSE	SPeDE (loose)	CLA-AA-H149	Roseburia inulinivorans
CLA_AA_H284_2_B1	8	FALSE	SPeDE (loose)	CLA-AA-H284	Gemmiger formicilis
CLA_AA_H284_3_C1	8	FALSE	SPeDE (loose)	CLA-AA-H284	Gemmiger formicilis
CLA_AA_H284_4_D1	8	FALSE	SPeDE (loose)	CLA-AA-H284	Gemmiger formicilis
CLA_AA_H284_6_F1	8	FALSE	SPeDE (loose)	CLA-AA-H284	Gemmiger formicilis
CLA_AA_H284_7_G1	8	FALSE	SPeDE (loose)	CLA-AA-H284	Gemmiger formicilis
CLA_AA_H284_8_H1	8	FALSE	SPeDE (loose)	CLA-AA-H284	Gemmiger formicilis
CLA_AA_H284_A1	8	FALSE	SPeDE (loose)	CLA-AA-H284	Gemmiger formicilis
CLA_JM_H23_2_B12	9	FALSE	SPeDE (loose)	CLA-JM-H23	Lachnospira rogosae sp. nov.
CLA_JM_H23_3_C12	9	FALSE	SPeDE (loose)	CLA-JM-H23	Lachnospira rogosae sp. nov.
CLA_JM_H23_5_E11	9	FALSE	SPeDE (loose)	CLA-JM-H23	Lachnospira rogosae sp. nov.
CLA_JM_H23_7_G11	9	FALSE	SPeDE (loose)	CLA-JM-H23	Lachnospira rogosae sp. nov.
CLA_JM_H23_8_H11	9	FALSE	SPeDE (loose)	CLA-JM-H23	Lachnospira rogosae sp. nov.
CLA_JM_H23_A12	9	FALSE	SPeDE (loose)	CLA-JM-H23	Lachnospira rogosae sp. nov.
CLA_AA_H222_2_B2	10	FALSE	SPeDE (loose)	CLA-AA-H222	Faecalibacterium prausnitzii
CLA_AA_H222_4_D2	10	FALSE	SPeDE (loose)	CLA-AA-H222	Faecalibacterium prausnitzii
CLA_AA_H222_5_E2	10	FALSE	SPeDE (loose)	CLA-AA-H222	Faecalibacterium prausnitzii
CLA_AA_H222_6_F2	10	FALSE	SPeDE (loose)	CLA-AA-H222	Faecalibacterium prausnitzii
CLA_AA_H222_7_G2	10	FALSE	SPeDE (loose)	CLA-AA-H222	Faecalibacterium prausnitzii
CLA_AA_H222_8_H2	10	FALSE	SPeDE (loose)	CLA-AA-H222	Faecalibacterium prausnitzii
CLA_AA_H222_A2	10	FALSE	SPeDE (loose)	CLA-AA-H222	Faecalibacterium prausnitzii
BL_178_WT_3A_2_B7	1	TRUE	SPeDE (strict)	BL-178-WT-3A	Streptococcus alactolyticus
DSM_105335_7_G5	2	TRUE	SPeDE (strict)	DSM-105335	Clostridium beijerinckii
CLA_AA_H284_5_E1	5	TRUE	SPeDE (strict)	CLA-AA-H284	Gemmiger formicilis
CLA_JM_H23_3_C12	4	TRUE	SPeDE (strict)	CLA-JM-H23	Lachnospira rogosae sp. nov.
CLA_JM_H23_7_G11	3	TRUE	SPeDE (strict)	CLA-JM-H23	Lachnospira rogosae sp. nov.
McC_252_APC_1B1_7_G10	6	TRUE	SPeDE (strict)	McC-252-APC-1B1	Escherichia coli
CLA_AA_H149_7_G3	7	TRUE	SPeDE (strict)	CLA-AA-H149	Roseburia inulinivorans
McC_252_APC_1B1_6_F10	8	TRUE	SPeDE (strict)	McC-252-APC-1B1	Escherichia coli
H4_GB1_C9_4_D9	9	TRUE	SPeDE (strict)	CLA-AA-H314	Agathobacter rectalis
CLA_AA_H117_3_C8	10	TRUE	SPeDE (strict)	CLA-AA-H117	Segatella sinensis
CLA_AA_H222_8_H2	11	TRUE	SPeDE (strict)	CLA-AA-H222	Faecalibacterium prausnitzii
CLA_AA_H117_6_F8	12	TRUE	SPeDE (strict)	CLA-AA-H117	Segatella sinensis
CLA_JM_H27_3_C6	13	TRUE	SPeDE (strict)	CLA-JM-H27	Phocaeicola vulgatus
BL_178_WT_3A_3_C7	1	FALSE	SPeDE (strict)	BL-178-WT-3A	Streptococcus alactolyticus
BL_178_WT_3A_4_D7	1	FALSE	SPeDE (strict)	BL-178-WT-3A	Streptococcus alactolyticus
BL_178_WT_3A_5_E7	1	FALSE	SPeDE (strict)	BL-178-WT-3A	Streptococcus alactolyticus
BL_178_WT_3A_6_F7	1	FALSE	SPeDE (strict)	BL-178-WT-3A	Streptococcus alactolyticus
BL_178_WT_3A_7_G7	1	FALSE	SPeDE (strict)	BL-178-WT-3A	Streptococcus alactolyticus
BL_178_WT_3A_8_H7	1	FALSE	SPeDE (strict)	BL-178-WT-3A	Streptococcus alactolyticus
BL_178_WT_3A_A7	1	FALSE	SPeDE (strict)	BL-178-WT-3A	Streptococcus alactolyticus
CLA_JM_H23_4_D12	1	FALSE	SPeDE (strict)	CLA-JM-H23	Lachnospira rogosae sp. nov.
DSM_105335_2_B5	2	FALSE	SPeDE (strict)	DSM-105335	Clostridium beijerinckii
DSM_105335_3_C5	2	FALSE	SPeDE (strict)	DSM-105335	Clostridium beijerinckii
DSM_105335_4_D5	2	FALSE	SPeDE (strict)	DSM-105335	Clostridium beijerinckii
DSM_105335_5_E5	2	FALSE	SPeDE (strict)	DSM-105335	Clostridium beijerinckii
DSM_105335_6_F5	2	FALSE	SPeDE (strict)	DSM-105335	Clostridium beijerinckii
DSM_105335_8_H5	2	FALSE	SPeDE (strict)	DSM-105335	Clostridium beijerinckii
DSM_105335_A5	2	FALSE	SPeDE (strict)	DSM-105335	Clostridium beijerinckii
CLA_AA_H284_2_B1	5	FALSE	SPeDE (strict)	CLA-AA-H284	Gemmiger formicilis
CLA_AA_H284_3_C1	5	FALSE	SPeDE (strict)	CLA-AA-H284	Gemmiger formicilis
CLA_AA_H284_4_D1	5	FALSE	SPeDE (strict)	CLA-AA-H284	Gemmiger formicilis
CLA_AA_H284_6_F1	5	FALSE	SPeDE (strict)	CLA-AA-H284	Gemmiger formicilis
CLA_AA_H284_7_G1	5	FALSE	SPeDE (strict)	CLA-AA-H284	Gemmiger formicilis
CLA_AA_H284_8_H1	5	FALSE	SPeDE (strict)	CLA-AA-H284	Gemmiger formicilis
CLA_AA_H284_A1	5	FALSE	SPeDE (strict)	CLA-AA-H284	Gemmiger formicilis
CLA_JM_H23_2_B12	3	FALSE	SPeDE (strict)	CLA-JM-H23	Lachnospira rogosae sp. nov.
CLA_JM_H23_5_E11	3	FALSE	SPeDE (strict)	CLA-JM-H23	Lachnospira rogosae sp. nov.
CLA_JM_H23_6_F11	3	FALSE	SPeDE (strict)	CLA-JM-H23	Lachnospira rogosae sp. nov.
CLA_JM_H23_8_H11	3	FALSE	SPeDE (strict)	CLA-JM-H23	Lachnospira rogosae sp. nov.
CLA_JM_H23_A12	4	FALSE	SPeDE (strict)	CLA-JM-H23	Lachnospira rogosae sp. nov.
CLA_AA_H149_2_B3	7	FALSE	SPeDE (strict)	CLA-AA-H149	Roseburia inulinivorans
CLA_AA_H149_3_C3	7	FALSE	SPeDE (strict)	CLA-AA-H149	Roseburia inulinivorans
CLA_AA_H149_4_D3	7	FALSE	SPeDE (strict)	CLA-AA-H149	Roseburia inulinivorans
CLA_AA_H149_5_E3	7	FALSE	SPeDE (strict)	CLA-AA-H149	Roseburia inulinivorans
CLA_AA_H149_6_F3	7	FALSE	SPeDE (strict)	CLA-AA-H149	Roseburia inulinivorans
CLA_AA_H149_8_H3	7	FALSE	SPeDE (strict)	CLA-AA-H149	Roseburia inulinivorans
CLA_AA_H149_A3	7	FALSE	SPeDE (strict)	CLA-AA-H149	Roseburia inulinivorans
McC_252_APC_1B1_2_B10	8	FALSE	SPeDE (strict)	McC-252-APC-1B1	Escherichia coli
McC_252_APC_1B1_3_C10	8	FALSE	SPeDE (strict)	McC-252-APC-1B1	Escherichia coli
McC_252_APC_1B1_4_D10	8	FALSE	SPeDE (strict)	McC-252-APC-1B1	Escherichia coli
McC_252_APC_1B1_5_E10	8	FALSE	SPeDE (strict)	McC-252-APC-1B1	Escherichia coli
McC_252_APC_1B1_8_H10	8	FALSE	SPeDE (strict)	McC-252-APC-1B1	Escherichia coli
McC_252_APC_1B1_A10	8	FALSE	SPeDE (strict)	McC-252-APC-1B1	Escherichia coli
H4_GB1_C9_2_B9	9	FALSE	SPeDE (strict)	CLA-AA-H314	Agathobacter rectalis
H4_GB1_C9_3_C9	9	FALSE	SPeDE (strict)	CLA-AA-H314	Agathobacter rectalis
H4_GB1_C9_5_E9	9	FALSE	SPeDE (strict)	CLA-AA-H314	Agathobacter rectalis
H4_GB1_C9_6_F9	9	FALSE	SPeDE (strict)	CLA-AA-H314	Agathobacter rectalis
H4_GB1_C9_7_G9	9	FALSE	SPeDE (strict)	CLA-AA-H314	Agathobacter rectalis
H4_GB1_C9_8_H9	9	FALSE	SPeDE (strict)	CLA-AA-H314	Agathobacter rectalis
H4_GB1_C9_A9	9	FALSE	SPeDE (strict)	CLA-AA-H314	Agathobacter rectalis
CLA_AA_H222_2_B2	11	FALSE	SPeDE (strict)	CLA-AA-H222	Faecalibacterium prausnitzii
CLA_AA_H222_3_C2	11	FALSE	SPeDE (strict)	CLA-AA-H222	Faecalibacterium prausnitzii
CLA_AA_H222_4_D2	11	FALSE	SPeDE (strict)	CLA-AA-H222	Faecalibacterium prausnitzii
CLA_AA_H222_5_E2	11	FALSE	SPeDE (strict)	CLA-AA-H222	Faecalibacterium prausnitzii
CLA_AA_H222_6_F2	11	FALSE	SPeDE (strict)	CLA-AA-H222	Faecalibacterium prausnitzii
CLA_AA_H222_7_G2	11	FALSE	SPeDE (strict)	CLA-AA-H222	Faecalibacterium prausnitzii
CLA_AA_H222_A2	11	FALSE	SPeDE (strict)	CLA-AA-H222	Faecalibacterium prausnitzii
CLA_AA_H117_2_B8	12	FALSE	SPeDE (strict)	CLA-AA-H117	Segatella sinensis
CLA_AA_H117_4_D8	12	FALSE	SPeDE (strict)	CLA-AA-H117	Segatella sinensis
CLA_AA_H117_5_E8	12	FALSE	SPeDE (strict)	CLA-AA-H117	Segatella sinensis
CLA_AA_H117_7_G8	12	FALSE	SPeDE (strict)	CLA-AA-H117	Segatella sinensis
CLA_AA_H117_8_H8	12	FALSE	SPeDE (strict)	CLA-AA-H117	Segatella sinensis
CLA_AA_H117_A8	12	FALSE	SPeDE (strict)	CLA-AA-H117	Segatella sinensis
CLA_JM_H27_2_B6	13	FALSE	SPeDE (strict)	CLA-JM-H27	Phocaeicola vulgatus
CLA_JM_H27_4_D6	13	FALSE	SPeDE (strict)	CLA-JM-H27	Phocaeicola vulgatus
CLA_JM_H27_5_E6	13	FALSE	SPeDE (strict)	CLA-JM-H27	Phocaeicola vulgatus
CLA_JM_H27_6_F6	13	FALSE	SPeDE (strict)	CLA-JM-H27	Phocaeicola vulgatus
CLA_JM_H27_7_G6	13	FALSE	SPeDE (strict)	CLA-JM-H27	Phocaeicola vulgatus
CLA_JM_H27_8_H6	13	FALSE	SPeDE (strict)	CLA-JM-H27	Phocaeicola vulgatus
CLA_JM_H27_A6	13	FALSE	SPeDE (strict)	CLA-JM-H27	Phocaeicola vulgatus
McC_252_APC_1B1_A10	3	TRUE	IDBac (cosine)	McC-252-APC-1B1	Escherichia coli
CLA_JM_H23_8_H11	6	TRUE	IDBac (cosine)	CLA-JM-H23	Lachnospira rogosae sp. nov.
CLA_AA_H284_A1	7	TRUE	IDBac (cosine)	CLA-AA-H284	Gemmiger formicilis
BL_178_WT_3A_A7	4	TRUE	IDBac (cosine)	BL-178-WT-3A	Streptococcus alactolyticus
CLA_JM_H27_A6	5	TRUE	IDBac (cosine)	CLA-JM-H27	Phocaeicola vulgatus
CLA_AA_H149_A3	8	TRUE	IDBac (cosine)	CLA-AA-H149	Roseburia inulinivorans
CLA_AA_H117_A8	9	TRUE	IDBac (cosine)	CLA-AA-H117	Segatella sinensis
McC_252_APC_1B1_7_G10	12	TRUE	IDBac (cosine)	McC-252-APC-1B1	Escherichia coli
DSM_105335_A5	1	TRUE	IDBac (cosine)	DSM-105335	Clostridium beijerinckii
CLA_AA_H222_A2	11	TRUE	IDBac (cosine)	CLA-AA-H222	Faecalibacterium prausnitzii
H4_GB1_C9_A9	10	TRUE	IDBac (cosine)	CLA-AA-H314	Agathobacter rectalis
CLA_JM_H23_A12	2	TRUE	IDBac (cosine)	CLA-JM-H23	Lachnospira rogosae sp. nov.
DSM_105335_7_G5	1	FALSE	IDBac (cosine)	DSM-105335	Clostridium beijerinckii
CLA_JM_H23_3_C12	2	FALSE	IDBac (cosine)	CLA-JM-H23	Lachnospira rogosae sp. nov.
BL_178_WT_3A_7_G7	4	FALSE	IDBac (cosine)	BL-178-WT-3A	Streptococcus alactolyticus
CLA_JM_H27_7_G6	5	FALSE	IDBac (cosine)	CLA-JM-H27	Phocaeicola vulgatus
CLA_AA_H284_5_E1	7	FALSE	IDBac (cosine)	CLA-AA-H284	Gemmiger formicilis
CLA_AA_H284_3_C1	7	FALSE	IDBac (cosine)	CLA-AA-H284	Gemmiger formicilis
CLA_AA_H149_2_B3	8	FALSE	IDBac (cosine)	CLA-AA-H149	Roseburia inulinivorans
McC_252_APC_1B1_5_E10	3	FALSE	IDBac (cosine)	McC-252-APC-1B1	Escherichia coli
CLA_AA_H117_6_F8	9	FALSE	IDBac (cosine)	CLA-AA-H117	Segatella sinensis
CLA_AA_H149_4_D3	8	FALSE	IDBac (cosine)	CLA-AA-H149	Roseburia inulinivorans
McC_252_APC_1B1_6_F10	3	FALSE	IDBac (cosine)	McC-252-APC-1B1	Escherichia coli
CLA_AA_H149_8_H3	8	FALSE	IDBac (cosine)	CLA-AA-H149	Roseburia inulinivorans
McC_252_APC_1B1_3_C10	3	FALSE	IDBac (cosine)	McC-252-APC-1B1	Escherichia coli
H4_GB1_C9_5_E9	10	FALSE	IDBac (cosine)	CLA-AA-H314	Agathobacter rectalis
CLA_AA_H222_8_H2	11	FALSE	IDBac (cosine)	CLA-AA-H222	Faecalibacterium prausnitzii
CLA_JM_H23_7_G11	6	FALSE	IDBac (cosine)	CLA-JM-H23	Lachnospira rogosae sp. nov.
H4_GB1_C9_3_C9	10	FALSE	IDBac (cosine)	CLA-AA-H314	Agathobacter rectalis
CLA_AA_H222_4_D2	11	FALSE	IDBac (cosine)	CLA-AA-H222	Faecalibacterium prausnitzii
CLA_AA_H222_2_B2	11	FALSE	IDBac (cosine)	CLA-AA-H222	Faecalibacterium prausnitzii
DSM_105335_6_F5	1	FALSE	IDBac (cosine)	DSM-105335	Clostridium beijerinckii
CLA_JM_H27_6_F6	5	FALSE	IDBac (cosine)	CLA-JM-H27	Phocaeicola vulgatus
BL_178_WT_3A_6_F7	4	FALSE	IDBac (cosine)	BL-178-WT-3A	Streptococcus alactolyticus
CLA_AA_H284_8_H1	7	FALSE	IDBac (cosine)	CLA-AA-H284	Gemmiger formicilis
CLA_AA_H284_2_B1	7	FALSE	IDBac (cosine)	CLA-AA-H284	Gemmiger formicilis
CLA_AA_H284_4_D1	7	FALSE	IDBac (cosine)	CLA-AA-H284	Gemmiger formicilis
CLA_AA_H149_5_E3	8	FALSE	IDBac (cosine)	CLA-AA-H149	Roseburia inulinivorans
CLA_AA_H117_7_G8	9	FALSE	IDBac (cosine)	CLA-AA-H117	Segatella sinensis
CLA_AA_H149_3_C3	8	FALSE	IDBac (cosine)	CLA-AA-H149	Roseburia inulinivorans
H4_GB1_C9_2_B9	10	FALSE	IDBac (cosine)	CLA-AA-H314	Agathobacter rectalis
H4_GB1_C9_4_D9	10	FALSE	IDBac (cosine)	CLA-AA-H314	Agathobacter rectalis
CLA_AA_H222_3_C2	11	FALSE	IDBac (cosine)	CLA-AA-H222	Faecalibacterium prausnitzii
H4_GB1_C9_8_H9	10	FALSE	IDBac (cosine)	CLA-AA-H314	Agathobacter rectalis
CLA_AA_H222_5_E2	11	FALSE	IDBac (cosine)	CLA-AA-H222	Faecalibacterium prausnitzii
BL_178_WT_3A_3_C7	4	FALSE	IDBac (cosine)	BL-178-WT-3A	Streptococcus alactolyticus
CLA_JM_H27_5_E6	5	FALSE	IDBac (cosine)	CLA-JM-H27	Phocaeicola vulgatus
CLA_JM_H27_3_C6	5	FALSE	IDBac (cosine)	CLA-JM-H27	Phocaeicola vulgatus
BL_178_WT_3A_5_E7	4	FALSE	IDBac (cosine)	BL-178-WT-3A	Streptococcus alactolyticus
DSM_105335_3_C5	1	FALSE	IDBac (cosine)	DSM-105335	Clostridium beijerinckii
DSM_105335_5_E5	1	FALSE	IDBac (cosine)	DSM-105335	Clostridium beijerinckii
CLA_JM_H23_2_B12	2	FALSE	IDBac (cosine)	CLA-JM-H23	Lachnospira rogosae sp. nov.
McC_252_APC_1B1_8_H10	3	FALSE	IDBac (cosine)	McC-252-APC-1B1	Escherichia coli
CLA_AA_H284_7_G1	7	FALSE	IDBac (cosine)	CLA-AA-H284	Gemmiger formicilis
CLA_JM_H23_4_D12	2	FALSE	IDBac (cosine)	CLA-JM-H23	Lachnospira rogosae sp. nov.
CLA_AA_H117_8_H8	9	FALSE	IDBac (cosine)	CLA-AA-H117	Segatella sinensis
CLA_AA_H149_6_F3	8	FALSE	IDBac (cosine)	CLA-AA-H149	Roseburia inulinivorans
CLA_AA_H117_2_B8	9	FALSE	IDBac (cosine)	CLA-AA-H117	Segatella sinensis
McC_252_APC_1B1_4_D10	3	FALSE	IDBac (cosine)	McC-252-APC-1B1	Escherichia coli
CLA_AA_H117_4_D8	9	FALSE	IDBac (cosine)	CLA-AA-H117	Segatella sinensis
CLA_JM_H23_5_E11	2	FALSE	IDBac (cosine)	CLA-JM-H23	Lachnospira rogosae sp. nov.
CLA_AA_H222_6_F2	11	FALSE	IDBac (cosine)	CLA-AA-H222	Faecalibacterium prausnitzii
McC_252_APC_1B1_2_B10	3	FALSE	IDBac (cosine)	McC-252-APC-1B1	Escherichia coli
H4_GB1_C9_7_G9	10	FALSE	IDBac (cosine)	CLA-AA-H314	Agathobacter rectalis
CLA_JM_H23_6_F11	6	FALSE	IDBac (cosine)	CLA-JM-H23	Lachnospira rogosae sp. nov.
DSM_105335_8_H5	1	FALSE	IDBac (cosine)	DSM-105335	Clostridium beijerinckii
CLA_JM_H27_2_B6	5	FALSE	IDBac (cosine)	CLA-JM-H27	Phocaeicola vulgatus
BL_178_WT_3A_4_D7	4	FALSE	IDBac (cosine)	BL-178-WT-3A	Streptococcus alactolyticus
BL_178_WT_3A_2_B7	4	FALSE	IDBac (cosine)	BL-178-WT-3A	Streptococcus alactolyticus
CLA_JM_H27_4_D6	5	FALSE	IDBac (cosine)	CLA-JM-H27	Phocaeicola vulgatus
BL_178_WT_3A_8_H7	4	FALSE	IDBac (cosine)	BL-178-WT-3A	Streptococcus alactolyticus
DSM_105335_4_D5	1	FALSE	IDBac (cosine)	DSM-105335	Clostridium beijerinckii
CLA_JM_H27_8_H6	5	FALSE	IDBac (cosine)	CLA-JM-H27	Phocaeicola vulgatus
DSM_105335_2_B5	1	FALSE	IDBac (cosine)	DSM-105335	Clostridium beijerinckii
CLA_AA_H284_6_F1	7	FALSE	IDBac (cosine)	CLA-AA-H284	Gemmiger formicilis
CLA_AA_H117_5_E8	9	FALSE	IDBac (cosine)	CLA-AA-H117	Segatella sinensis
CLA_AA_H117_3_C8	9	FALSE	IDBac (cosine)	CLA-AA-H117	Segatella sinensis
CLA_AA_H149_7_G3	8	FALSE	IDBac (cosine)	CLA-AA-H149	Roseburia inulinivorans
CLA_AA_H222_7_G2	11	FALSE	IDBac (cosine)	CLA-AA-H222	Faecalibacterium prausnitzii
H4_GB1_C9_6_F9	10	FALSE	IDBac (cosine)	CLA-AA-H314	Agathobacter rectalis
CLA_AA_H117_A8	2	TRUE	IDBac (presence)	CLA-AA-H117	Segatella sinensis
CLA_JM_H23_2_B12	5	TRUE	IDBac (presence)	CLA-JM-H23	Lachnospira rogosae sp. nov.
H4_GB1_C9_A9	4	TRUE	IDBac (presence)	CLA-AA-H314	Agathobacter rectalis
BL_178_WT_3A_A7	7	TRUE	IDBac (presence)	BL-178-WT-3A	Streptococcus alactolyticus
McC_252_APC_1B1_7_G10	11	TRUE	IDBac (presence)	McC-252-APC-1B1	Escherichia coli
CLA_JM_H23_A12	12	TRUE	IDBac (presence)	CLA-JM-H23	Lachnospira rogosae sp. nov.
McC_252_APC_1B1_A10	13	TRUE	IDBac (presence)	McC-252-APC-1B1	Escherichia coli
CLA_AA_H222_A2	6	TRUE	IDBac (presence)	CLA-AA-H222	Faecalibacterium prausnitzii
CLA_JM_H27_A6	10	TRUE	IDBac (presence)	CLA-JM-H27	Phocaeicola vulgatus
CLA_AA_H117_3_C8	14	TRUE	IDBac (presence)	CLA-AA-H117	Segatella sinensis
CLA_JM_H23_8_H11	3	TRUE	IDBac (presence)	CLA-JM-H23	Lachnospira rogosae sp. nov.
CLA_AA_H284_A1	1	TRUE	IDBac (presence)	CLA-AA-H284	Gemmiger formicilis
CLA_AA_H149_A3	9	TRUE	IDBac (presence)	CLA-AA-H149	Roseburia inulinivorans
DSM_105335_A5	8	TRUE	IDBac (presence)	DSM-105335	Clostridium beijerinckii
CLA_AA_H284_7_G1	1	FALSE	IDBac (presence)	CLA-AA-H284	Gemmiger formicilis
CLA_JM_H23_4_D12	3	FALSE	IDBac (presence)	CLA-JM-H23	Lachnospira rogosae sp. nov.
H4_GB1_C9_7_G9	4	FALSE	IDBac (presence)	CLA-AA-H314	Agathobacter rectalis
CLA_JM_H23_5_E11	3	FALSE	IDBac (presence)	CLA-JM-H23	Lachnospira rogosae sp. nov.
CLA_AA_H222_6_F2	6	FALSE	IDBac (presence)	CLA-AA-H222	Faecalibacterium prausnitzii
CLA_JM_H23_6_F11	3	FALSE	IDBac (presence)	CLA-JM-H23	Lachnospira rogosae sp. nov.
CLA_AA_H117_8_H8	2	FALSE	IDBac (presence)	CLA-AA-H117	Segatella sinensis
BL_178_WT_3A_4_D7	7	FALSE	IDBac (presence)	BL-178-WT-3A	Streptococcus alactolyticus
DSM_105335_6_F5	8	FALSE	IDBac (presence)	DSM-105335	Clostridium beijerinckii
BL_178_WT_3A_2_B7	7	FALSE	IDBac (presence)	BL-178-WT-3A	Streptococcus alactolyticus
BL_178_WT_3A_8_H7	7	FALSE	IDBac (presence)	BL-178-WT-3A	Streptococcus alactolyticus
CLA_AA_H117_4_D8	2	FALSE	IDBac (presence)	CLA-AA-H117	Segatella sinensis
CLA_AA_H149_6_F3	9	FALSE	IDBac (presence)	CLA-AA-H149	Roseburia inulinivorans
CLA_JM_H27_6_F6	10	FALSE	IDBac (presence)	CLA-JM-H27	Phocaeicola vulgatus
CLA_AA_H117_2_B8	2	FALSE	IDBac (presence)	CLA-AA-H117	Segatella sinensis
CLA_AA_H284_6_F1	1	FALSE	IDBac (presence)	CLA-AA-H284	Gemmiger formicilis
McC_252_APC_1B1_4_D10	13	FALSE	IDBac (presence)	McC-252-APC-1B1	Escherichia coli
H4_GB1_C9_6_F9	4	FALSE	IDBac (presence)	CLA-AA-H314	Agathobacter rectalis
McC_252_APC_1B1_2_B10	13	FALSE	IDBac (presence)	McC-252-APC-1B1	Escherichia coli
CLA_AA_H222_7_G2	6	FALSE	IDBac (presence)	CLA-AA-H222	Faecalibacterium prausnitzii
McC_252_APC_1B1_8_H10	13	FALSE	IDBac (presence)	McC-252-APC-1B1	Escherichia coli
BL_178_WT_3A_3_C7	7	FALSE	IDBac (presence)	BL-178-WT-3A	Streptococcus alactolyticus
BL_178_WT_3A_5_E7	7	FALSE	IDBac (presence)	BL-178-WT-3A	Streptococcus alactolyticus
DSM_105335_7_G5	8	FALSE	IDBac (presence)	DSM-105335	Clostridium beijerinckii
CLA_JM_H27_7_G6	10	FALSE	IDBac (presence)	CLA-JM-H27	Phocaeicola vulgatus
CLA_AA_H149_7_G3	9	FALSE	IDBac (presence)	CLA-AA-H149	Roseburia inulinivorans
CLA_AA_H117_5_E8	2	FALSE	IDBac (presence)	CLA-AA-H117	Segatella sinensis
CLA_AA_H284_3_C1	1	FALSE	IDBac (presence)	CLA-AA-H284	Gemmiger formicilis
CLA_AA_H284_5_E1	1	FALSE	IDBac (presence)	CLA-AA-H284	Gemmiger formicilis
CLA_JM_H23_3_C12	12	FALSE	IDBac (presence)	CLA-JM-H23	Lachnospira rogosae sp. nov.
H4_GB1_C9_5_E9	4	FALSE	IDBac (presence)	CLA-AA-H314	Agathobacter rectalis
H4_GB1_C9_3_C9	4	FALSE	IDBac (presence)	CLA-AA-H314	Agathobacter rectalis
CLA_JM_H23_7_G11	3	FALSE	IDBac (presence)	CLA-JM-H23	Lachnospira rogosae sp. nov.
CLA_AA_H222_8_H2	6	FALSE	IDBac (presence)	CLA-AA-H222	Faecalibacterium prausnitzii
CLA_AA_H222_2_B2	6	FALSE	IDBac (presence)	CLA-AA-H222	Faecalibacterium prausnitzii
CLA_AA_H222_4_D2	6	FALSE	IDBac (presence)	CLA-AA-H222	Faecalibacterium prausnitzii
CLA_AA_H149_4_D3	9	FALSE	IDBac (presence)	CLA-AA-H149	Roseburia inulinivorans
CLA_JM_H27_4_D6	10	FALSE	IDBac (presence)	CLA-JM-H27	Phocaeicola vulgatus
CLA_AA_H149_2_B3	9	FALSE	IDBac (presence)	CLA-AA-H149	Roseburia inulinivorans
DSM_105335_8_H5	8	FALSE	IDBac (presence)	DSM-105335	Clostridium beijerinckii
CLA_AA_H117_6_F8	2	FALSE	IDBac (presence)	CLA-AA-H117	Segatella sinensis
CLA_JM_H27_2_B6	10	FALSE	IDBac (presence)	CLA-JM-H27	Phocaeicola vulgatus
CLA_JM_H27_8_H6	10	FALSE	IDBac (presence)	CLA-JM-H27	Phocaeicola vulgatus
CLA_AA_H149_8_H3	9	FALSE	IDBac (presence)	CLA-AA-H149	Roseburia inulinivorans
DSM_105335_2_B5	8	FALSE	IDBac (presence)	DSM-105335	Clostridium beijerinckii
DSM_105335_4_D5	8	FALSE	IDBac (presence)	DSM-105335	Clostridium beijerinckii
BL_178_WT_3A_6_F7	7	FALSE	IDBac (presence)	BL-178-WT-3A	Streptococcus alactolyticus
CLA_AA_H284_8_H1	1	FALSE	IDBac (presence)	CLA-AA-H284	Gemmiger formicilis
McC_252_APC_1B1_5_E10	13	FALSE	IDBac (presence)	McC-252-APC-1B1	Escherichia coli
CLA_AA_H284_4_D1	1	FALSE	IDBac (presence)	CLA-AA-H284	Gemmiger formicilis
CLA_AA_H284_2_B1	1	FALSE	IDBac (presence)	CLA-AA-H284	Gemmiger formicilis
McC_252_APC_1B1_6_F10	13	FALSE	IDBac (presence)	McC-252-APC-1B1	Escherichia coli
H4_GB1_C9_8_H9	4	FALSE	IDBac (presence)	CLA-AA-H314	Agathobacter rectalis
McC_252_APC_1B1_3_C10	13	FALSE	IDBac (presence)	McC-252-APC-1B1	Escherichia coli
H4_GB1_C9_2_B9	4	FALSE	IDBac (presence)	CLA-AA-H314	Agathobacter rectalis
H4_GB1_C9_4_D9	4	FALSE	IDBac (presence)	CLA-AA-H314	Agathobacter rectalis
CLA_AA_H222_5_E2	6	FALSE	IDBac (presence)	CLA-AA-H222	Faecalibacterium prausnitzii
CLA_AA_H222_3_C2	6	FALSE	IDBac (presence)	CLA-AA-H222	Faecalibacterium prausnitzii
CLA_JM_H27_3_C6	10	FALSE	IDBac (presence)	CLA-JM-H27	Phocaeicola vulgatus
CLA_AA_H117_7_G8	2	FALSE	IDBac (presence)	CLA-AA-H117	Segatella sinensis
CLA_AA_H149_3_C3	9	FALSE	IDBac (presence)	CLA-AA-H149	Roseburia inulinivorans
CLA_JM_H27_5_E6	10	FALSE	IDBac (presence)	CLA-JM-H27	Phocaeicola vulgatus
CLA_AA_H149_5_E3	9	FALSE	IDBac (presence)	CLA-AA-H149	Roseburia inulinivorans
DSM_105335_5_E5	8	FALSE	IDBac (presence)	DSM-105335	Clostridium beijerinckii
BL_178_WT_3A_7_G7	7	FALSE	IDBac (presence)	BL-178-WT-3A	Streptococcus alactolyticus
DSM_105335_3_C5	8	FALSE	IDBac (presence)	DSM-105335	Clostridium beijerinckii
BL_178_WT_3A_2	36	TRUE	Biotyper	BL-178-WT-3A	Streptococcus alactolyticus
BL_178_WT_3A_4	5	TRUE	Biotyper	BL-178-WT-3A	Streptococcus alactolyticus
CLA_AA_H117	34	TRUE	Biotyper	CLA-AA-H117	Segatella sinensis
CLA_AA_H117_2	6	TRUE	Biotyper	CLA-AA-H117	Segatella sinensis
CLA_AA_H117_3	17	TRUE	Biotyper	CLA-AA-H117	Segatella sinensis
CLA_AA_H117_5	26	TRUE	Biotyper	CLA-AA-H117	Segatella sinensis
CLA_AA_H117_6	27	TRUE	Biotyper	CLA-AA-H117	Segatella sinensis
CLA_AA_H117_7	28	TRUE	Biotyper	CLA-AA-H117	Segatella sinensis
CLA_AA_H117_8	29	TRUE	Biotyper	CLA-AA-H117	Segatella sinensis
CLA_AA_H149_5	35	TRUE	Biotyper	CLA-AA-H149	Roseburia inulinivorans
CLA_AA_H222_3	4	TRUE	Biotyper	CLA-AA-H222	Faecalibacterium prausnitzii
CLA_AA_H222_7	30	TRUE	Biotyper	CLA-AA-H222	Faecalibacterium prausnitzii
CLA_AA_H284	31	TRUE	Biotyper	CLA-AA-H284	Gemmiger formicilis
CLA_AA_H284_2	32	TRUE	Biotyper	CLA-AA-H284	Gemmiger formicilis
CLA_AA_H284_3	7	TRUE	Biotyper	CLA-AA-H284	Gemmiger formicilis
CLA_AA_H284_4	8	TRUE	Biotyper	CLA-AA-H284	Gemmiger formicilis
CLA_AA_H284_5	9	TRUE	Biotyper	CLA-AA-H284	Gemmiger formicilis
CLA_AA_H284_6	10	TRUE	Biotyper	CLA-AA-H284	Gemmiger formicilis
CLA_AA_H284_7	11	TRUE	Biotyper	CLA-AA-H284	Gemmiger formicilis
CLA_AA_H284_8	12	TRUE	Biotyper	CLA-AA-H284	Gemmiger formicilis
CLA_JM_H23	13	TRUE	Biotyper	CLA-JM-H23	Lachnospira rogosae sp. nov.
CLA_JM_H23_2	14	TRUE	Biotyper	CLA-JM-H23	Lachnospira rogosae sp. nov.
CLA_JM_H23_3	15	TRUE	Biotyper	CLA-JM-H23	Lachnospira rogosae sp. nov.
CLA_JM_H23_4	16	TRUE	Biotyper	CLA-JM-H23	Lachnospira rogosae sp. nov.
CLA_JM_H23_5	18	TRUE	Biotyper	CLA-JM-H23	Lachnospira rogosae sp. nov.
CLA_JM_H23_6	19	TRUE	Biotyper	CLA-JM-H23	Lachnospira rogosae sp. nov.
CLA_JM_H23_7	20	TRUE	Biotyper	CLA-JM-H23	Lachnospira rogosae sp. nov.
CLA_JM_H23_8	21	TRUE	Biotyper	CLA-JM-H23	Lachnospira rogosae sp. nov.
CLA_JM_H27_4	33	TRUE	Biotyper	CLA-JM-H27	Phocaeicola vulgatus
DSM_105335_2	1	TRUE	Biotyper	DSM-105335	Clostridium beijerinckii
DSM_105335_6	22	TRUE	Biotyper	DSM-105335	Clostridium beijerinckii
DSM_105335_7	23	TRUE	Biotyper	DSM-105335	Clostridium beijerinckii
DSM_105335_8	24	TRUE	Biotyper	DSM-105335	Clostridium beijerinckii
H4_GB1_C9_3	3	TRUE	Biotyper	CLA-AA-H314	Agathobacter rectalis
McC_252_APC_1B1_4	2	TRUE	Biotyper	McC-252-APC-1B1	Escherichia coli
McC_252_APC_1B1_7	25	TRUE	Biotyper	McC-252-APC-1B1	Escherichia coli
BL_178_WT_3A	36	FALSE	Biotyper	BL-178-WT-3A	Streptococcus alactolyticus
BL_178_WT_3A_3	36	FALSE	Biotyper	BL-178-WT-3A	Streptococcus alactolyticus
BL_178_WT_3A_5	36	FALSE	Biotyper	BL-178-WT-3A	Streptococcus alactolyticus
BL_178_WT_3A_6	36	FALSE	Biotyper	BL-178-WT-3A	Streptococcus alactolyticus
BL_178_WT_3A_7	36	FALSE	Biotyper	BL-178-WT-3A	Streptococcus alactolyticus
BL_178_WT_3A_8	36	FALSE	Biotyper	BL-178-WT-3A	Streptococcus alactolyticus
CLA_AA_H117_4	34	FALSE	Biotyper	CLA-AA-H117	Segatella sinensis
CLA_AA_H149	35	FALSE	Biotyper	CLA-AA-H149	Roseburia inulinivorans
CLA_AA_H149_2	35	FALSE	Biotyper	CLA-AA-H149	Roseburia inulinivorans
CLA_AA_H149_3	35	FALSE	Biotyper	CLA-AA-H149	Roseburia inulinivorans
CLA_AA_H149_4	35	FALSE	Biotyper	CLA-AA-H149	Roseburia inulinivorans
CLA_AA_H149_6	35	FALSE	Biotyper	CLA-AA-H149	Roseburia inulinivorans
CLA_AA_H149_7	35	FALSE	Biotyper	CLA-AA-H149	Roseburia inulinivorans
CLA_AA_H149_8	35	FALSE	Biotyper	CLA-AA-H149	Roseburia inulinivorans
CLA_AA_H222	4	FALSE	Biotyper	CLA-AA-H222	Faecalibacterium prausnitzii
CLA_AA_H222_2	4	FALSE	Biotyper	CLA-AA-H222	Faecalibacterium prausnitzii
CLA_AA_H222_4	4	FALSE	Biotyper	CLA-AA-H222	Faecalibacterium prausnitzii
CLA_AA_H222_5	4	FALSE	Biotyper	CLA-AA-H222	Faecalibacterium prausnitzii
CLA_AA_H222_6	4	FALSE	Biotyper	CLA-AA-H222	Faecalibacterium prausnitzii
CLA_AA_H222_8	4	FALSE	Biotyper	CLA-AA-H222	Faecalibacterium prausnitzii
CLA_JM_H27	33	FALSE	Biotyper	CLA-JM-H27	Phocaeicola vulgatus
CLA_JM_H27_2	33	FALSE	Biotyper	CLA-JM-H27	Phocaeicola vulgatus
CLA_JM_H27_3	33	FALSE	Biotyper	CLA-JM-H27	Phocaeicola vulgatus
CLA_JM_H27_5	33	FALSE	Biotyper	CLA-JM-H27	Phocaeicola vulgatus
CLA_JM_H27_6	33	FALSE	Biotyper	CLA-JM-H27	Phocaeicola vulgatus
CLA_JM_H27_7	33	FALSE	Biotyper	CLA-JM-H27	Phocaeicola vulgatus
CLA_JM_H27_8	33	FALSE	Biotyper	CLA-JM-H27	Phocaeicola vulgatus
DSM_105335	1	FALSE	Biotyper	DSM-105335	Clostridium beijerinckii
DSM_105335_3	1	FALSE	Biotyper	DSM-105335	Clostridium beijerinckii
DSM_105335_4	1	FALSE	Biotyper	DSM-105335	Clostridium beijerinckii
DSM_105335_5	1	FALSE	Biotyper	DSM-105335	Clostridium beijerinckii
H4_GB1_C9	3	FALSE	Biotyper	CLA-AA-H314	Agathobacter rectalis
H4_GB1_C9_2	3	FALSE	Biotyper	CLA-AA-H314	Agathobacter rectalis
H4_GB1_C9_4	3	FALSE	Biotyper	CLA-AA-H314	Agathobacter rectalis
H4_GB1_C9_5	3	FALSE	Biotyper	CLA-AA-H314	Agathobacter rectalis
H4_GB1_C9_6	3	FALSE	Biotyper	CLA-AA-H314	Agathobacter rectalis
H4_GB1_C9_7	3	FALSE	Biotyper	CLA-AA-H314	Agathobacter rectalis
H4_GB1_C9_8	3	FALSE	Biotyper	CLA-AA-H314	Agathobacter rectalis
McC_252_APC_1B1	2	FALSE	Biotyper	McC-252-APC-1B1	Escherichia coli
McC_252_APC_1B1_2	2	FALSE	Biotyper	McC-252-APC-1B1	Escherichia coli
McC_252_APC_1B1_3	2	FALSE	Biotyper	McC-252-APC-1B1	Escherichia coli
McC_252_APC_1B1_5	2	FALSE	Biotyper	McC-252-APC-1B1	Escherichia coli
McC_252_APC_1B1_6	2	FALSE	Biotyper	McC-252-APC-1B1	Escherichia coli
McC_252_APC_1B1_8	2	FALSE	Biotyper	McC-252-APC-1B1	Escherichia coli
