# Supplementary material for: maldipickr dereplicates microbial MALDI-TOF spectra to facilitate multiplexed isolation
Source: Bioinform Adv. 2026 Jun 17;6(1):vbag171. doi: 10.1093/bioadv/vbag171 (PMC13317968; doi:10.1093/bioadv/vbag171)
Supplement: vbag171_Supplementary_Data [file vbag171_supplementary_data.zip › TableS4_clustering_metrics_Asare.csv]

procedure	n_clusters	level	ARI	homogeneity	completeness
Asare_maldipickr_79	61	species	0.7219788088664556	0.9999999999999999	0.8446512183385398
Asare_maldipickr_92	124	species	0.4128792576378751	0.9999999999999999	0.7176697259335411
Asare_maldipickr_79	61	strain	0.5842539036548919	0.8562454638574424	0.9732347318517744
Asare_maldipickr_92	124	strain	0.7761919233186036	0.9589773085929062	0.9261362003711726
