# Supplementary material for: maldipickr dereplicates microbial MALDI-TOF spectra to facilitate multiplexed isolation
Source: Bioinform Adv. 2026 Jun 17;6(1):vbag171. doi: 10.1093/bioadv/vbag171 (PMC13317968; doi:10.1093/bioadv/vbag171)
Supplement: vbag171_Supplementary_Data [file vbag171_supplementary_data.zip › TableS5_clustering_results_Asare.csv]

name	membership	to_pick	procedure	strain	genus	species
162_4_1_F4	2	TRUE	Asare_maldipickr_92	Agathobacter rectalis MSK_13_48	Agathobacter	Agathobacter rectalis
162_5_1_F5	3	TRUE	Asare_maldipickr_92	Agathobacter rectalis MSK_13_48	Agathobacter	Agathobacter rectalis
163_30_1_E12	4	TRUE	Asare_maldipickr_92	Agathobacter rectalis MSK_16_22	Agathobacter	Agathobacter rectalis
164_28_1_H4	1	TRUE	Asare_maldipickr_92	Agathobacter rectalis MSK_17_42	Agathobacter	Agathobacter rectalis
253_12_1_A12	5	TRUE	Asare_maldipickr_92	Anaerobutyricum hallii CLA-AA-H202	Anaerobutyricum	Anaerobutyricum hallii
154_15_1_G3	6	TRUE	Asare_maldipickr_92	Anaerobutyricum hallii DSM_3353	Anaerobutyricum	Anaerobutyricum hallii
PV008A_3_1_A3	7	TRUE	Asare_maldipickr_92	Anaerostipes hadrus DSM_3319	Anaerostipes	Anaerostipes hadrus
9A_13_1_B1	9	TRUE	Asare_maldipickr_92	Anaerostipes hadrus MSK_10_27	Anaerostipes	Anaerostipes hadrus
9A_8_1_A8	8	TRUE	Asare_maldipickr_92	Anaerostipes hadrus MSK_10_27	Anaerostipes	Anaerostipes hadrus
10A_13_1_B1	11	TRUE	Asare_maldipickr_92	Anaerostipes hadrus MSK_11_2	Anaerostipes	Anaerostipes hadrus
10A_14_1_B2	12	TRUE	Asare_maldipickr_92	Anaerostipes hadrus MSK_11_2	Anaerostipes	Anaerostipes hadrus
10A_6_1_A6	10	TRUE	Asare_maldipickr_92	Anaerostipes hadrus MSK_11_2	Anaerostipes	Anaerostipes hadrus
12A_4_1_C10	13	TRUE	Asare_maldipickr_92	Anaerostipes hadrus MSK_14_23	Anaerostipes	Anaerostipes hadrus
12B_9_1_E6	14	TRUE	Asare_maldipickr_92	Anaerostipes hadrus MSK_14_23	Anaerostipes	Anaerostipes hadrus
13_27_1_C3	15	TRUE	Asare_maldipickr_92	Anaerostipes hadrus MSK_15_34	Anaerostipes	Anaerostipes hadrus
18B_9_1_B12	16	TRUE	Asare_maldipickr_92	Anaerotruncus colihominis DSM_17241	Anaerotruncus	Anaerotruncus colihominis
19A_14_1_B2	17	TRUE	Asare_maldipickr_92	Anaerotruncus colihominis DSM_28734	Anaerotruncus	Anaerotruncus colihominis
19B_11_1_C2	18	TRUE	Asare_maldipickr_92	Anaerotruncus colihominis DSM_28734	Anaerotruncus	Anaerotruncus colihominis
19B_3_1_B6	19	TRUE	Asare_maldipickr_92	Anaerotruncus colihominis DSM_28734	Anaerotruncus	Anaerotruncus colihominis
21B_7_1_E4	20	TRUE	Asare_maldipickr_92	Blautia caecimuris DSM_29492	Blautia	Blautia caecimuris
22B_2_1_D11	21	TRUE	Asare_maldipickr_92	Blautia caecimuris MSK_19_25	Blautia	Blautia caecimuris
22B_22_1_C10	22	TRUE	Asare_maldipickr_92	Blautia caecimuris MSK_19_25	Blautia	Blautia caecimuris
28A_10_1_F10	23	TRUE	Asare_maldipickr_92	Blautia faecis MSK_11_45	Blautia	Blautia faecis
29A_1_1_A1	24	TRUE	Asare_maldipickr_92	Blautia faecis MSK_14_13	Blautia	Blautia faecis
30A_14_1_D8	25	TRUE	Asare_maldipickr_92	Blautia faecis MSK_17_74	Blautia	Blautia faecis
31B_8_1_G11	26	TRUE	Asare_maldipickr_92	Blautia faecis MSK_18_27	Blautia	Blautia faecis
36B_2_1_G5	27	TRUE	Asare_maldipickr_92	Blautia glucerasea MSK_21_93	Blautia	Blautia glucerasea
39A_5_1_A5	28	TRUE	Asare_maldipickr_92	Blautia luti DSM_14534	Blautia	Blautia luti
39B_2_1_B5	29	TRUE	Asare_maldipickr_92	Blautia luti DSM_14534	Blautia	Blautia luti
51_23_1_B11	31	TRUE	Asare_maldipickr_92	Blautia obeum CLA-AA-H120	Blautia	Blautia obeum
51_5_1_A5	30	TRUE	Asare_maldipickr_92	Blautia obeum CLA-AA-H120	Blautia	Blautia obeum
53A_12_1_A12	33	TRUE	Asare_maldipickr_92	Blautia obeum MSK_13_37	Blautia	Blautia obeum
53A_21_1_F3	32	TRUE	Asare_maldipickr_92	Blautia obeum MSK_13_37	Blautia	Blautia obeum
53B_9_1_B12	34	TRUE	Asare_maldipickr_92	Blautia obeum MSK_13_37	Blautia	Blautia obeum
55A_8_1_D2	35	TRUE	Asare_maldipickr_92	Blautia obeum MSK_17_81	Blautia	Blautia obeum
56_18_1_D12	36	TRUE	Asare_maldipickr_92	Blautia obeum MSK_18_40	Blautia	Blautia obeum
56_26_1_E8	37	TRUE	Asare_maldipickr_92	Blautia obeum MSK_18_40	Blautia	Blautia obeum
52_15_1_D9	38	TRUE	Asare_maldipickr_92	Blautia obeum NT5069	Blautia	Blautia obeum
52_21_1_E3	39	TRUE	Asare_maldipickr_92	Blautia obeum NT5069	Blautia	Blautia obeum
75B_2_1_E3	40	TRUE	Asare_maldipickr_92	Blautia wexlerae DSM_25403	Blautia	Blautia wexlerae
76A_11_1_A11	41	TRUE	Asare_maldipickr_92	Blautia wexlerae MSK_14_2	Blautia	Blautia wexlerae
78A_13_1_D7	42	TRUE	Asare_maldipickr_92	Blautia wexlerae MSK_17_7	Blautia	Blautia wexlerae
82B_10_1_C1	43	TRUE	Asare_maldipickr_92	Clostridium aldenense DSM_19262	Clostridium	Clostridium aldenense
84A_14_1_B2	45	TRUE	Asare_maldipickr_92	Clostridium aldenense MSK_1_17	Clostridium	Clostridium aldenense
84B_2_1_B5	44	TRUE	Asare_maldipickr_92	Clostridium aldenense MSK_1_17	Clostridium	Clostridium aldenense
102_16_1_D10	46	TRUE	Asare_maldipickr_92	Clostridium scindens ATCC_35704	Clostridium	Clostridium scindens
102_24_1_E6	47	TRUE	Asare_maldipickr_92	Clostridium scindens ATCC_35704	Clostridium	Clostridium scindens
109_2_1_C8	48	TRUE	Asare_maldipickr_92	Clostridium scindens JCM_10422	Clostridium	Clostridium scindens
103A_14_1_G2	50	TRUE	Asare_maldipickr_92	Clostridium scindens MSK_1_16	Clostridium	Clostridium scindens
103A_15_1_G3	49	TRUE	Asare_maldipickr_92	Clostridium scindens MSK_1_16	Clostridium	Clostridium scindens
103B_13_1_H4	51	TRUE	Asare_maldipickr_92	Clostridium scindens MSK_1_16	Clostridium	Clostridium scindens
114A_3_1_C9	53	TRUE	Asare_maldipickr_92	Clostridium symbiosum DSM_108200	Clostridium	Clostridium symbiosum
113B_4_1_D8	52	TRUE	Asare_maldipickr_92	Clostridium symbiosum DSM_29356	Clostridium	Clostridium symbiosum
Clostridium_symbiosum_WAL_14673_ClostriTOF_B2	54	TRUE	Asare_maldipickr_92	Clostridium symbiosum WAL_14673	Clostridium	Clostridium symbiosum
Clostridium_symbiosum_WAL_14673_ClostriTOF_C5	55	TRUE	Asare_maldipickr_92	Clostridium symbiosum WAL_14673	Clostridium	Clostridium symbiosum
119A_12_1_A12	56	TRUE	Asare_maldipickr_92	Coprococcus catus ATCC_27761	Coprococcus	Coprococcus catus
119A_6_1_A6	57	TRUE	Asare_maldipickr_92	Coprococcus catus ATCC_27761	Coprococcus	Coprococcus catus
122B_3_1_D12	58	TRUE	Asare_maldipickr_92	Coprococcus comes ATCC_27758	Coprococcus	Coprococcus comes
121_22_1_G10	59	TRUE	Asare_maldipickr_92	Coprococcus comes CLA-AA-H153	Coprococcus	Coprococcus comes
123A_1_1_C1	60	TRUE	Asare_maldipickr_92	Coprococcus comes MSK_10_14	Coprococcus	Coprococcus comes
123B_7_1_D7	62	TRUE	Asare_maldipickr_92	Coprococcus comes MSK_10_14	Coprococcus	Coprococcus comes
124A_1_1_D12	63	TRUE	Asare_maldipickr_92	Coprococcus comes MSK_11_53	Coprococcus	Coprococcus comes
125A_3_1_G1	61	TRUE	Asare_maldipickr_92	Coprococcus comes MSK_16_12	Coprococcus	Coprococcus comes
125A_6_1_G4	64	TRUE	Asare_maldipickr_92	Coprococcus comes MSK_16_12	Coprococcus	Coprococcus comes
125B_2_1_G12	65	TRUE	Asare_maldipickr_92	Coprococcus comes MSK_16_12	Coprococcus	Coprococcus comes
132A_4_1_F10	66	TRUE	Asare_maldipickr_92	Coprococcus eutactus MSK_6_35	Coprococcus	Coprococcus eutactus
136_20_1_B8	67	TRUE	Asare_maldipickr_92	Dorea formicigenerans CLA-AA-H264	Dorea	Dorea formicigenerans
137A_2_1_F2	69	TRUE	Asare_maldipickr_92	Dorea formicigenerans DSM_3992	Dorea	Dorea formicigenerans
137A_8_1_F8	68	TRUE	Asare_maldipickr_92	Dorea formicigenerans DSM_3992	Dorea	Dorea formicigenerans
137B_11_1_H2	71	TRUE	Asare_maldipickr_92	Dorea formicigenerans DSM_3992	Dorea	Dorea formicigenerans
137B_8_1_G11	70	TRUE	Asare_maldipickr_92	Dorea formicigenerans DSM_3992	Dorea	Dorea formicigenerans
138B_14_1_H5	72	TRUE	Asare_maldipickr_92	Dorea formicigenerans MSK_13_15	Dorea	Dorea formicigenerans
139B_11_1_E8	73	TRUE	Asare_maldipickr_92	Dorea formicigenerans MSK_17_61	Dorea	Dorea formicigenerans
139B_14_1_E11	75	TRUE	Asare_maldipickr_92	Dorea formicigenerans MSK_17_61	Dorea	Dorea formicigenerans
139B_5_1_E2	74	TRUE	Asare_maldipickr_92	Dorea formicigenerans MSK_17_61	Dorea	Dorea formicigenerans
135B_2_1_D11	76	TRUE	Asare_maldipickr_92	Dorea formicigenerans PB-SAAWY	Dorea	Dorea formicigenerans
144A_2_1_C8	77	TRUE	Asare_maldipickr_92	Dorea longicatena CLA-AA-H262	Dorea	Dorea longicatena
145A_12_1_A12	78	TRUE	Asare_maldipickr_92	Dorea longicatena DSM_13814	Dorea	Dorea longicatena
146B_2_1_B11	79	TRUE	Asare_maldipickr_92	Dorea longicatena MSK_11_4	Dorea	Dorea longicatena
147B_2_1_E5	80	TRUE	Asare_maldipickr_92	Dorea longicatena MSK_16_48	Dorea	Dorea longicatena
143_21_1_E3	81	TRUE	Asare_maldipickr_92	Dorea longicatena PB-SRYEH	Dorea	Dorea longicatena
97_28_1_C4	82	TRUE	Asare_maldipickr_92	Enterocloster clostridioforme DSM_26114	Enterocloster	Enterocloster clostridioforme
92_16_1_B4	83	TRUE	Asare_maldipickr_92	Enterocloster clostridioforme DSM_933	Enterocloster	Enterocloster clostridioforme
Enterocloster_clostridioforme_HM_306_ClostriTOF_D5	84	TRUE	Asare_maldipickr_92	Enterocloster clostridioforme HM_306	Enterocloster	Enterocloster clostridioforme
Enterocloster_clostridioforme_HM_317_ClostriTOF_F12	87	TRUE	Asare_maldipickr_92	Enterocloster clostridioforme HM_317	Enterocloster	Enterocloster clostridioforme
Enterocloster_clostridioforme_HM_317_ClostriTOF_G3	86	TRUE	Asare_maldipickr_92	Enterocloster clostridioforme HM_317	Enterocloster	Enterocloster clostridioforme
95_2_1_F2	85	TRUE	Asare_maldipickr_92	Enterocloster clostridioforme MSK_2_59	Enterocloster	Enterocloster clostridioforme
157_29_1_H5	88	TRUE	Asare_maldipickr_92	Eubacterium ramulus PB-SKBSD	Eubacterium	Eubacterium ramulus
175_10_1_D4	89	TRUE	Asare_maldipickr_92	Faecalibacterium longum CLA-AA-H163	Faecalibacterium	Faecalibacterium longum
175_29_1_E11	90	TRUE	Asare_maldipickr_92	Faecalibacterium longum CLA-AA-H163	Faecalibacterium	Faecalibacterium longum
184A_1_1_A5	91	TRUE	Asare_maldipickr_92	Fusicatenibacter saccharivorans DSM_26062	Fusicatenibacter	Fusicatenibacter saccharivorans
187A_12_1_D6	93	TRUE	Asare_maldipickr_92	Fusicatenibacter saccharivorans MSK_10_29	Fusicatenibacter	Fusicatenibacter saccharivorans
187A_24_1_E6	92	TRUE	Asare_maldipickr_92	Fusicatenibacter saccharivorans MSK_10_29	Fusicatenibacter	Fusicatenibacter saccharivorans
188A_5_1_F5	94	TRUE	Asare_maldipickr_92	Fusicatenibacter saccharivorans MSK_13_41	Fusicatenibacter	Fusicatenibacter saccharivorans
229_10_1_D4	95	TRUE	Asare_maldipickr_92	Gemmiger formicilis CLA-AA-H169	Gemmiger	Gemmiger formicilis
229_24_1_E6	96	TRUE	Asare_maldipickr_92	Gemmiger formicilis CLA-AA-H169	Gemmiger	Gemmiger formicilis
191A_9_1_A9	98	TRUE	Asare_maldipickr_92	Intestinibacter bartletti DSM_16795	Intestinibacter	Intestinibacter bartletti
191B_3_1_B6	97	TRUE	Asare_maldipickr_92	Intestinibacter bartletti DSM_16795	Intestinibacter	Intestinibacter bartletti
191B_8_1_B11	99	TRUE	Asare_maldipickr_92	Intestinibacter bartletti DSM_16795	Intestinibacter	Intestinibacter bartletti
191B_9_1_B12	100	TRUE	Asare_maldipickr_92	Intestinibacter bartletti DSM_16795	Intestinibacter	Intestinibacter bartletti
252_2_1_C8	101	TRUE	Asare_maldipickr_92	Lachnospira eligens CLA-JM-H6	Lachnospira	Lachnospira eligens
153_16_1_E4	102	TRUE	Asare_maldipickr_92	Lachnospira eligens DSM_108064	Lachnospira	Lachnospira eligens
152A_15_1_D9	103	TRUE	Asare_maldipickr_92	Lachnospira eligens DSM_3376	Lachnospira	Lachnospira eligens
152B_10_1_E7	104	TRUE	Asare_maldipickr_92	Lachnospira eligens DSM_3376	Lachnospira	Lachnospira eligens
100_25_1_C1	105	TRUE	Asare_maldipickr_92	Lacrimispora saccharolytica ATCC_35040	Lacrimispora	Lacrimispora saccharolytica
100_30_1_C6	106	TRUE	Asare_maldipickr_92	Lacrimispora saccharolytica ATCC_35040	Lacrimispora	Lacrimispora saccharolytica
192B_11_1_C2	107	TRUE	Asare_maldipickr_92	Peptostreptococcus stomatis DSM_17678	Peptostreptococcus	Peptostreptococcus stomatis
193A_10_1_D8	108	TRUE	Asare_maldipickr_92	Roseburia faecis DSM_16840	Roseburia	Roseburia faecis
199_2_1_A2	109	TRUE	Asare_maldipickr_92	Roseburia intestinalis JCM_31262	Roseburia	Roseburia intestinalis
199_20_1_B8	110	TRUE	Asare_maldipickr_92	Roseburia intestinalis JCM_31262	Roseburia	Roseburia intestinalis
201_28_1_C4	112	TRUE	Asare_maldipickr_92	Roseburia inulinivorans CLA-AA-H149	Roseburia	Roseburia inulinivorans
201_30_1_C6	111	TRUE	Asare_maldipickr_92	Roseburia inulinivorans CLA-AA-H149	Roseburia	Roseburia inulinivorans
208_16_1_G4	113	TRUE	Asare_maldipickr_92	Ruminococcus bromii ATCC_27255	Ruminococcus	Ruminococcus bromii
208_17_1_G5	114	TRUE	Asare_maldipickr_92	Ruminococcus bromii ATCC_27255	Ruminococcus	Ruminococcus bromii
206B_7_1_G10	115	TRUE	Asare_maldipickr_92	Ruminococcus bromii PB-SWYUN	Ruminococcus	Ruminococcus bromii
211A_5_1_F5	117	TRUE	Asare_maldipickr_92	Ruminococcus gnavus ATCC_29149	Ruminococcus	Ruminococcus gnavus
211A_8_1_F8	116	TRUE	Asare_maldipickr_92	Ruminococcus gnavus ATCC_29149	Ruminococcus	Ruminococcus gnavus
Ruminococcus_gnavus_DSM_108212_ClostriTOF_C12	118	TRUE	Asare_maldipickr_92	Ruminococcus gnavus DSM_108212	Ruminococcus	Ruminococcus gnavus
212_23_1_B11	119	TRUE	Asare_maldipickr_92	Ruminococcus gnavus MSK_11_9	Ruminococcus	Ruminococcus gnavus
213_30_1_E12	121	TRUE	Asare_maldipickr_92	Ruminococcus gnavus MSK_15_10	Ruminococcus	Ruminococcus gnavus
214_24_1_B12	120	TRUE	Asare_maldipickr_92	Ruminococcus gnavus MSK_17_82	Ruminococcus	Ruminococcus gnavus
218_27_1_H3	123	TRUE	Asare_maldipickr_92	Ruminococcus lactaris ATCC_29176	Ruminococcus	Ruminococcus lactaris
218_5_1_F5	122	TRUE	Asare_maldipickr_92	Ruminococcus lactaris ATCC_29176	Ruminococcus	Ruminococcus lactaris
221_3_1_F7	124	TRUE	Asare_maldipickr_92	Ruminococcus torques ATCC_27756	Ruminococcus	Ruminococcus torques
161__20_1_B8	1	FALSE	Asare_maldipickr_92	Agathobacter rectalis DSM_17629	Agathobacter	Agathobacter rectalis
161_10_1_A10	1	FALSE	Asare_maldipickr_92	Agathobacter rectalis DSM_17629	Agathobacter	Agathobacter rectalis
161_11_1_A11	1	FALSE	Asare_maldipickr_92	Agathobacter rectalis DSM_17629	Agathobacter	Agathobacter rectalis
161_12_1_A12	1	FALSE	Asare_maldipickr_92	Agathobacter rectalis DSM_17629	Agathobacter	Agathobacter rectalis
161_13_1_B1	1	FALSE	Asare_maldipickr_92	Agathobacter rectalis DSM_17629	Agathobacter	Agathobacter rectalis
161_14_1_B2	1	FALSE	Asare_maldipickr_92	Agathobacter rectalis DSM_17629	Agathobacter	Agathobacter rectalis
161_15_1_B3	1	FALSE	Asare_maldipickr_92	Agathobacter rectalis DSM_17629	Agathobacter	Agathobacter rectalis
161_16_1_B4	1	FALSE	Asare_maldipickr_92	Agathobacter rectalis DSM_17629	Agathobacter	Agathobacter rectalis
161_17_1_B5	1	FALSE	Asare_maldipickr_92	Agathobacter rectalis DSM_17629	Agathobacter	Agathobacter rectalis
161_18_1_B6	1	FALSE	Asare_maldipickr_92	Agathobacter rectalis DSM_17629	Agathobacter	Agathobacter rectalis
161_19_1_B7	1	FALSE	Asare_maldipickr_92	Agathobacter rectalis DSM_17629	Agathobacter	Agathobacter rectalis
161_2_1_A2	1	FALSE	Asare_maldipickr_92	Agathobacter rectalis DSM_17629	Agathobacter	Agathobacter rectalis
161_21_1_B9	1	FALSE	Asare_maldipickr_92	Agathobacter rectalis DSM_17629	Agathobacter	Agathobacter rectalis
161_22_1_B10	1	FALSE	Asare_maldipickr_92	Agathobacter rectalis DSM_17629	Agathobacter	Agathobacter rectalis
161_23_1_B11	1	FALSE	Asare_maldipickr_92	Agathobacter rectalis DSM_17629	Agathobacter	Agathobacter rectalis
161_24_1_B12	1	FALSE	Asare_maldipickr_92	Agathobacter rectalis DSM_17629	Agathobacter	Agathobacter rectalis
161_25_1_C1	1	FALSE	Asare_maldipickr_92	Agathobacter rectalis DSM_17629	Agathobacter	Agathobacter rectalis
161_26_1_C2	1	FALSE	Asare_maldipickr_92	Agathobacter rectalis DSM_17629	Agathobacter	Agathobacter rectalis
161_29_1_C5	1	FALSE	Asare_maldipickr_92	Agathobacter rectalis DSM_17629	Agathobacter	Agathobacter rectalis
161_3_1_A3	1	FALSE	Asare_maldipickr_92	Agathobacter rectalis DSM_17629	Agathobacter	Agathobacter rectalis
161_5_1_A5	1	FALSE	Asare_maldipickr_92	Agathobacter rectalis DSM_17629	Agathobacter	Agathobacter rectalis
161_6_1_A6	1	FALSE	Asare_maldipickr_92	Agathobacter rectalis DSM_17629	Agathobacter	Agathobacter rectalis
161_7_1_A7	1	FALSE	Asare_maldipickr_92	Agathobacter rectalis DSM_17629	Agathobacter	Agathobacter rectalis
161_8_1_A8	1	FALSE	Asare_maldipickr_92	Agathobacter rectalis DSM_17629	Agathobacter	Agathobacter rectalis
161_9_1_A9	1	FALSE	Asare_maldipickr_92	Agathobacter rectalis DSM_17629	Agathobacter	Agathobacter rectalis
162_1_1_F1	2	FALSE	Asare_maldipickr_92	Agathobacter rectalis MSK_13_48	Agathobacter	Agathobacter rectalis
162_11_1_F11	3	FALSE	Asare_maldipickr_92	Agathobacter rectalis MSK_13_48	Agathobacter	Agathobacter rectalis
162_12_1_F12	3	FALSE	Asare_maldipickr_92	Agathobacter rectalis MSK_13_48	Agathobacter	Agathobacter rectalis
162_13_1_G1	3	FALSE	Asare_maldipickr_92	Agathobacter rectalis MSK_13_48	Agathobacter	Agathobacter rectalis
162_14_1_G2	3	FALSE	Asare_maldipickr_92	Agathobacter rectalis MSK_13_48	Agathobacter	Agathobacter rectalis
162_15_1_G3	3	FALSE	Asare_maldipickr_92	Agathobacter rectalis MSK_13_48	Agathobacter	Agathobacter rectalis
162_16_1_G4	2	FALSE	Asare_maldipickr_92	Agathobacter rectalis MSK_13_48	Agathobacter	Agathobacter rectalis
162_17_1_G5	3	FALSE	Asare_maldipickr_92	Agathobacter rectalis MSK_13_48	Agathobacter	Agathobacter rectalis
162_18_1_G6	2	FALSE	Asare_maldipickr_92	Agathobacter rectalis MSK_13_48	Agathobacter	Agathobacter rectalis
162_19_1_G7	3	FALSE	Asare_maldipickr_92	Agathobacter rectalis MSK_13_48	Agathobacter	Agathobacter rectalis
162_2_1_F2	2	FALSE	Asare_maldipickr_92	Agathobacter rectalis MSK_13_48	Agathobacter	Agathobacter rectalis
162_20_1_G8	3	FALSE	Asare_maldipickr_92	Agathobacter rectalis MSK_13_48	Agathobacter	Agathobacter rectalis
162_22_1_G10	3	FALSE	Asare_maldipickr_92	Agathobacter rectalis MSK_13_48	Agathobacter	Agathobacter rectalis
162_25_1_H1	3	FALSE	Asare_maldipickr_92	Agathobacter rectalis MSK_13_48	Agathobacter	Agathobacter rectalis
162_27_1_H3	3	FALSE	Asare_maldipickr_92	Agathobacter rectalis MSK_13_48	Agathobacter	Agathobacter rectalis
162_28_1_H4	2	FALSE	Asare_maldipickr_92	Agathobacter rectalis MSK_13_48	Agathobacter	Agathobacter rectalis
162_29_1_H5	3	FALSE	Asare_maldipickr_92	Agathobacter rectalis MSK_13_48	Agathobacter	Agathobacter rectalis
162_3_1_F3	3	FALSE	Asare_maldipickr_92	Agathobacter rectalis MSK_13_48	Agathobacter	Agathobacter rectalis
162_30_1_H6	2	FALSE	Asare_maldipickr_92	Agathobacter rectalis MSK_13_48	Agathobacter	Agathobacter rectalis
162_6_1_F6	3	FALSE	Asare_maldipickr_92	Agathobacter rectalis MSK_13_48	Agathobacter	Agathobacter rectalis
162_7_1_F7	3	FALSE	Asare_maldipickr_92	Agathobacter rectalis MSK_13_48	Agathobacter	Agathobacter rectalis
162_8_1_F8	3	FALSE	Asare_maldipickr_92	Agathobacter rectalis MSK_13_48	Agathobacter	Agathobacter rectalis
162_9_1_F9	3	FALSE	Asare_maldipickr_92	Agathobacter rectalis MSK_13_48	Agathobacter	Agathobacter rectalis
163__10_1_D4	4	FALSE	Asare_maldipickr_92	Agathobacter rectalis MSK_16_22	Agathobacter	Agathobacter rectalis
163__5_1_C11	4	FALSE	Asare_maldipickr_92	Agathobacter rectalis MSK_16_22	Agathobacter	Agathobacter rectalis
163_1_1_C7	4	FALSE	Asare_maldipickr_92	Agathobacter rectalis MSK_16_22	Agathobacter	Agathobacter rectalis
163_12_1_D6	4	FALSE	Asare_maldipickr_92	Agathobacter rectalis MSK_16_22	Agathobacter	Agathobacter rectalis
163_13_1_D7	4	FALSE	Asare_maldipickr_92	Agathobacter rectalis MSK_16_22	Agathobacter	Agathobacter rectalis
163_14_1_D8	4	FALSE	Asare_maldipickr_92	Agathobacter rectalis MSK_16_22	Agathobacter	Agathobacter rectalis
163_15_1_D9	4	FALSE	Asare_maldipickr_92	Agathobacter rectalis MSK_16_22	Agathobacter	Agathobacter rectalis
163_16_1_D10	4	FALSE	Asare_maldipickr_92	Agathobacter rectalis MSK_16_22	Agathobacter	Agathobacter rectalis
163_17_1_D11	4	FALSE	Asare_maldipickr_92	Agathobacter rectalis MSK_16_22	Agathobacter	Agathobacter rectalis
163_18_1_D12	4	FALSE	Asare_maldipickr_92	Agathobacter rectalis MSK_16_22	Agathobacter	Agathobacter rectalis
163_2_1_C8	4	FALSE	Asare_maldipickr_92	Agathobacter rectalis MSK_16_22	Agathobacter	Agathobacter rectalis
163_20_1_E2	4	FALSE	Asare_maldipickr_92	Agathobacter rectalis MSK_16_22	Agathobacter	Agathobacter rectalis
163_21_1_E3	4	FALSE	Asare_maldipickr_92	Agathobacter rectalis MSK_16_22	Agathobacter	Agathobacter rectalis
163_22_1_E4	4	FALSE	Asare_maldipickr_92	Agathobacter rectalis MSK_16_22	Agathobacter	Agathobacter rectalis
163_23_1_E5	4	FALSE	Asare_maldipickr_92	Agathobacter rectalis MSK_16_22	Agathobacter	Agathobacter rectalis
163_24_1_E6	4	FALSE	Asare_maldipickr_92	Agathobacter rectalis MSK_16_22	Agathobacter	Agathobacter rectalis
163_25_1_E7	4	FALSE	Asare_maldipickr_92	Agathobacter rectalis MSK_16_22	Agathobacter	Agathobacter rectalis
163_27_1_E9	4	FALSE	Asare_maldipickr_92	Agathobacter rectalis MSK_16_22	Agathobacter	Agathobacter rectalis
163_28_1_E10	4	FALSE	Asare_maldipickr_92	Agathobacter rectalis MSK_16_22	Agathobacter	Agathobacter rectalis
163_29_1_E11	4	FALSE	Asare_maldipickr_92	Agathobacter rectalis MSK_16_22	Agathobacter	Agathobacter rectalis
163_4_1_C10	4	FALSE	Asare_maldipickr_92	Agathobacter rectalis MSK_16_22	Agathobacter	Agathobacter rectalis
163_6_1_C12	4	FALSE	Asare_maldipickr_92	Agathobacter rectalis MSK_16_22	Agathobacter	Agathobacter rectalis
163_8_1_D2	4	FALSE	Asare_maldipickr_92	Agathobacter rectalis MSK_16_22	Agathobacter	Agathobacter rectalis
163_9_1_D3	4	FALSE	Asare_maldipickr_92	Agathobacter rectalis MSK_16_22	Agathobacter	Agathobacter rectalis
164_10_1_F10	1	FALSE	Asare_maldipickr_92	Agathobacter rectalis MSK_17_42	Agathobacter	Agathobacter rectalis
164_11_1_F11	1	FALSE	Asare_maldipickr_92	Agathobacter rectalis MSK_17_42	Agathobacter	Agathobacter rectalis
164_12_1_F12	1	FALSE	Asare_maldipickr_92	Agathobacter rectalis MSK_17_42	Agathobacter	Agathobacter rectalis
164_14_1_G2	1	FALSE	Asare_maldipickr_92	Agathobacter rectalis MSK_17_42	Agathobacter	Agathobacter rectalis
164_15_1_G3	1	FALSE	Asare_maldipickr_92	Agathobacter rectalis MSK_17_42	Agathobacter	Agathobacter rectalis
164_16_1_G4	1	FALSE	Asare_maldipickr_92	Agathobacter rectalis MSK_17_42	Agathobacter	Agathobacter rectalis
164_17_1_G5	1	FALSE	Asare_maldipickr_92	Agathobacter rectalis MSK_17_42	Agathobacter	Agathobacter rectalis
164_18_1_G6	1	FALSE	Asare_maldipickr_92	Agathobacter rectalis MSK_17_42	Agathobacter	Agathobacter rectalis
164_19_1_G7	1	FALSE	Asare_maldipickr_92	Agathobacter rectalis MSK_17_42	Agathobacter	Agathobacter rectalis
164_20_1_G8	1	FALSE	Asare_maldipickr_92	Agathobacter rectalis MSK_17_42	Agathobacter	Agathobacter rectalis
164_21_1_G9	1	FALSE	Asare_maldipickr_92	Agathobacter rectalis MSK_17_42	Agathobacter	Agathobacter rectalis
164_22_1_G10	1	FALSE	Asare_maldipickr_92	Agathobacter rectalis MSK_17_42	Agathobacter	Agathobacter rectalis
164_23_1_G11	1	FALSE	Asare_maldipickr_92	Agathobacter rectalis MSK_17_42	Agathobacter	Agathobacter rectalis
164_27_1_H3	1	FALSE	Asare_maldipickr_92	Agathobacter rectalis MSK_17_42	Agathobacter	Agathobacter rectalis
164_29_1_H5	1	FALSE	Asare_maldipickr_92	Agathobacter rectalis MSK_17_42	Agathobacter	Agathobacter rectalis
164_30_1_H6	1	FALSE	Asare_maldipickr_92	Agathobacter rectalis MSK_17_42	Agathobacter	Agathobacter rectalis
164_4_1_F4	1	FALSE	Asare_maldipickr_92	Agathobacter rectalis MSK_17_42	Agathobacter	Agathobacter rectalis
164_5_1_F5	1	FALSE	Asare_maldipickr_92	Agathobacter rectalis MSK_17_42	Agathobacter	Agathobacter rectalis
164_6_1_F6	1	FALSE	Asare_maldipickr_92	Agathobacter rectalis MSK_17_42	Agathobacter	Agathobacter rectalis
164_7_1_F7	1	FALSE	Asare_maldipickr_92	Agathobacter rectalis MSK_17_42	Agathobacter	Agathobacter rectalis
164_8_1_F8	1	FALSE	Asare_maldipickr_92	Agathobacter rectalis MSK_17_42	Agathobacter	Agathobacter rectalis
164_9_1_F9	1	FALSE	Asare_maldipickr_92	Agathobacter rectalis MSK_17_42	Agathobacter	Agathobacter rectalis
253_10_1_A10	5	FALSE	Asare_maldipickr_92	Anaerobutyricum hallii CLA-AA-H202	Anaerobutyricum	Anaerobutyricum hallii
253_16_1_B4	5	FALSE	Asare_maldipickr_92	Anaerobutyricum hallii CLA-AA-H202	Anaerobutyricum	Anaerobutyricum hallii
253_19_1_B7	5	FALSE	Asare_maldipickr_92	Anaerobutyricum hallii CLA-AA-H202	Anaerobutyricum	Anaerobutyricum hallii
253_20_1_B8	5	FALSE	Asare_maldipickr_92	Anaerobutyricum hallii CLA-AA-H202	Anaerobutyricum	Anaerobutyricum hallii
253_21_1_B9	5	FALSE	Asare_maldipickr_92	Anaerobutyricum hallii CLA-AA-H202	Anaerobutyricum	Anaerobutyricum hallii
253_22_1_B10	5	FALSE	Asare_maldipickr_92	Anaerobutyricum hallii CLA-AA-H202	Anaerobutyricum	Anaerobutyricum hallii
253_23_1_B11	5	FALSE	Asare_maldipickr_92	Anaerobutyricum hallii CLA-AA-H202	Anaerobutyricum	Anaerobutyricum hallii
253_24_1_B12	5	FALSE	Asare_maldipickr_92	Anaerobutyricum hallii CLA-AA-H202	Anaerobutyricum	Anaerobutyricum hallii
253_25_1_C1	5	FALSE	Asare_maldipickr_92	Anaerobutyricum hallii CLA-AA-H202	Anaerobutyricum	Anaerobutyricum hallii
253_26_1_C2	5	FALSE	Asare_maldipickr_92	Anaerobutyricum hallii CLA-AA-H202	Anaerobutyricum	Anaerobutyricum hallii
253_27_1_C3	5	FALSE	Asare_maldipickr_92	Anaerobutyricum hallii CLA-AA-H202	Anaerobutyricum	Anaerobutyricum hallii
253_28_1_C4	5	FALSE	Asare_maldipickr_92	Anaerobutyricum hallii CLA-AA-H202	Anaerobutyricum	Anaerobutyricum hallii
253_3_1_A3	5	FALSE	Asare_maldipickr_92	Anaerobutyricum hallii CLA-AA-H202	Anaerobutyricum	Anaerobutyricum hallii
253_4_1_A4	5	FALSE	Asare_maldipickr_92	Anaerobutyricum hallii CLA-AA-H202	Anaerobutyricum	Anaerobutyricum hallii
253_5_1_A5	5	FALSE	Asare_maldipickr_92	Anaerobutyricum hallii CLA-AA-H202	Anaerobutyricum	Anaerobutyricum hallii
253_6_1_A6	5	FALSE	Asare_maldipickr_92	Anaerobutyricum hallii CLA-AA-H202	Anaerobutyricum	Anaerobutyricum hallii
253_7_1_A7	5	FALSE	Asare_maldipickr_92	Anaerobutyricum hallii CLA-AA-H202	Anaerobutyricum	Anaerobutyricum hallii
253_8_1_A8	5	FALSE	Asare_maldipickr_92	Anaerobutyricum hallii CLA-AA-H202	Anaerobutyricum	Anaerobutyricum hallii
253_9_1_A9	5	FALSE	Asare_maldipickr_92	Anaerobutyricum hallii CLA-AA-H202	Anaerobutyricum	Anaerobutyricum hallii
154_1_1_F1	6	FALSE	Asare_maldipickr_92	Anaerobutyricum hallii DSM_3353	Anaerobutyricum	Anaerobutyricum hallii
154_10_1_F10	6	FALSE	Asare_maldipickr_92	Anaerobutyricum hallii DSM_3353	Anaerobutyricum	Anaerobutyricum hallii
154_11_1_F11	6	FALSE	Asare_maldipickr_92	Anaerobutyricum hallii DSM_3353	Anaerobutyricum	Anaerobutyricum hallii
154_12_1_F12	6	FALSE	Asare_maldipickr_92	Anaerobutyricum hallii DSM_3353	Anaerobutyricum	Anaerobutyricum hallii
154_13_1_G1	6	FALSE	Asare_maldipickr_92	Anaerobutyricum hallii DSM_3353	Anaerobutyricum	Anaerobutyricum hallii
154_14_1_G2	6	FALSE	Asare_maldipickr_92	Anaerobutyricum hallii DSM_3353	Anaerobutyricum	Anaerobutyricum hallii
154_16_1_G4	6	FALSE	Asare_maldipickr_92	Anaerobutyricum hallii DSM_3353	Anaerobutyricum	Anaerobutyricum hallii
154_18_1_G6	6	FALSE	Asare_maldipickr_92	Anaerobutyricum hallii DSM_3353	Anaerobutyricum	Anaerobutyricum hallii
154_19_1_G7	6	FALSE	Asare_maldipickr_92	Anaerobutyricum hallii DSM_3353	Anaerobutyricum	Anaerobutyricum hallii
154_2_1_F2	6	FALSE	Asare_maldipickr_92	Anaerobutyricum hallii DSM_3353	Anaerobutyricum	Anaerobutyricum hallii
154_20_1_G8	6	FALSE	Asare_maldipickr_92	Anaerobutyricum hallii DSM_3353	Anaerobutyricum	Anaerobutyricum hallii
154_23_1_G11	6	FALSE	Asare_maldipickr_92	Anaerobutyricum hallii DSM_3353	Anaerobutyricum	Anaerobutyricum hallii
154_24_1_G12	6	FALSE	Asare_maldipickr_92	Anaerobutyricum hallii DSM_3353	Anaerobutyricum	Anaerobutyricum hallii
154_27_1_H3	6	FALSE	Asare_maldipickr_92	Anaerobutyricum hallii DSM_3353	Anaerobutyricum	Anaerobutyricum hallii
154_28_1_H4	6	FALSE	Asare_maldipickr_92	Anaerobutyricum hallii DSM_3353	Anaerobutyricum	Anaerobutyricum hallii
154_30_1_H6	6	FALSE	Asare_maldipickr_92	Anaerobutyricum hallii DSM_3353	Anaerobutyricum	Anaerobutyricum hallii
154_4_1_F4	6	FALSE	Asare_maldipickr_92	Anaerobutyricum hallii DSM_3353	Anaerobutyricum	Anaerobutyricum hallii
154_5_1_F5	6	FALSE	Asare_maldipickr_92	Anaerobutyricum hallii DSM_3353	Anaerobutyricum	Anaerobutyricum hallii
154_6_1_F6	6	FALSE	Asare_maldipickr_92	Anaerobutyricum hallii DSM_3353	Anaerobutyricum	Anaerobutyricum hallii
154_7_1_F7	6	FALSE	Asare_maldipickr_92	Anaerobutyricum hallii DSM_3353	Anaerobutyricum	Anaerobutyricum hallii
154_8_1_F8	6	FALSE	Asare_maldipickr_92	Anaerobutyricum hallii DSM_3353	Anaerobutyricum	Anaerobutyricum hallii
154_9_1_F9	6	FALSE	Asare_maldipickr_92	Anaerobutyricum hallii DSM_3353	Anaerobutyricum	Anaerobutyricum hallii
PV008A_1_1_A1	7	FALSE	Asare_maldipickr_92	Anaerostipes hadrus DSM_3319	Anaerostipes	Anaerostipes hadrus
PV008A_14_1_B2	7	FALSE	Asare_maldipickr_92	Anaerostipes hadrus DSM_3319	Anaerostipes	Anaerostipes hadrus
PV008A_15_1_B3	7	FALSE	Asare_maldipickr_92	Anaerostipes hadrus DSM_3319	Anaerostipes	Anaerostipes hadrus
PV008A_2_1_A2	7	FALSE	Asare_maldipickr_92	Anaerostipes hadrus DSM_3319	Anaerostipes	Anaerostipes hadrus
PV008A_4_1_A4	7	FALSE	Asare_maldipickr_92	Anaerostipes hadrus DSM_3319	Anaerostipes	Anaerostipes hadrus
PV008A_5_1_A5	7	FALSE	Asare_maldipickr_92	Anaerostipes hadrus DSM_3319	Anaerostipes	Anaerostipes hadrus
PV008A_6_1_A6	7	FALSE	Asare_maldipickr_92	Anaerostipes hadrus DSM_3319	Anaerostipes	Anaerostipes hadrus
PV008A_7_1_A7	7	FALSE	Asare_maldipickr_92	Anaerostipes hadrus DSM_3319	Anaerostipes	Anaerostipes hadrus
PV008A_8_1_A8	7	FALSE	Asare_maldipickr_92	Anaerostipes hadrus DSM_3319	Anaerostipes	Anaerostipes hadrus
PV008A_9_1_A9	7	FALSE	Asare_maldipickr_92	Anaerostipes hadrus DSM_3319	Anaerostipes	Anaerostipes hadrus
PV008B_10_1_C1	7	FALSE	Asare_maldipickr_92	Anaerostipes hadrus DSM_3319	Anaerostipes	Anaerostipes hadrus
PV008B_12_1_C3	7	FALSE	Asare_maldipickr_92	Anaerostipes hadrus DSM_3319	Anaerostipes	Anaerostipes hadrus
PV008B_14_1_C5	7	FALSE	Asare_maldipickr_92	Anaerostipes hadrus DSM_3319	Anaerostipes	Anaerostipes hadrus
PV008B_2_1_B5	7	FALSE	Asare_maldipickr_92	Anaerostipes hadrus DSM_3319	Anaerostipes	Anaerostipes hadrus
PV008B_4_1_B7	7	FALSE	Asare_maldipickr_92	Anaerostipes hadrus DSM_3319	Anaerostipes	Anaerostipes hadrus
PV008B_7_1_B10	7	FALSE	Asare_maldipickr_92	Anaerostipes hadrus DSM_3319	Anaerostipes	Anaerostipes hadrus
PV008B_8_1_B11	7	FALSE	Asare_maldipickr_92	Anaerostipes hadrus DSM_3319	Anaerostipes	Anaerostipes hadrus
PV008B_9_1_B12	7	FALSE	Asare_maldipickr_92	Anaerostipes hadrus DSM_3319	Anaerostipes	Anaerostipes hadrus
9A_10_1_A10	8	FALSE	Asare_maldipickr_92	Anaerostipes hadrus MSK_10_27	Anaerostipes	Anaerostipes hadrus
9A_11_1_A11	9	FALSE	Asare_maldipickr_92	Anaerostipes hadrus MSK_10_27	Anaerostipes	Anaerostipes hadrus
9A_12_1_A12	9	FALSE	Asare_maldipickr_92	Anaerostipes hadrus MSK_10_27	Anaerostipes	Anaerostipes hadrus
9A_14_1_B2	9	FALSE	Asare_maldipickr_92	Anaerostipes hadrus MSK_10_27	Anaerostipes	Anaerostipes hadrus
9A_15_1_B3	9	FALSE	Asare_maldipickr_92	Anaerostipes hadrus MSK_10_27	Anaerostipes	Anaerostipes hadrus
9A_2_1_A2	9	FALSE	Asare_maldipickr_92	Anaerostipes hadrus MSK_10_27	Anaerostipes	Anaerostipes hadrus
9A_3_1_A3	9	FALSE	Asare_maldipickr_92	Anaerostipes hadrus MSK_10_27	Anaerostipes	Anaerostipes hadrus
9A_4_1_A4	9	FALSE	Asare_maldipickr_92	Anaerostipes hadrus MSK_10_27	Anaerostipes	Anaerostipes hadrus
9A_5_1_A5	9	FALSE	Asare_maldipickr_92	Anaerostipes hadrus MSK_10_27	Anaerostipes	Anaerostipes hadrus
9A_6_1_A6	9	FALSE	Asare_maldipickr_92	Anaerostipes hadrus MSK_10_27	Anaerostipes	Anaerostipes hadrus
9A_7_1_A7	9	FALSE	Asare_maldipickr_92	Anaerostipes hadrus MSK_10_27	Anaerostipes	Anaerostipes hadrus
9A_9_1_A9	8	FALSE	Asare_maldipickr_92	Anaerostipes hadrus MSK_10_27	Anaerostipes	Anaerostipes hadrus
9B_1_1_B4	9	FALSE	Asare_maldipickr_92	Anaerostipes hadrus MSK_10_27	Anaerostipes	Anaerostipes hadrus
9B_10_1_C1	9	FALSE	Asare_maldipickr_92	Anaerostipes hadrus MSK_10_27	Anaerostipes	Anaerostipes hadrus
9B_11_1_C2	9	FALSE	Asare_maldipickr_92	Anaerostipes hadrus MSK_10_27	Anaerostipes	Anaerostipes hadrus
9B_12_1_C3	9	FALSE	Asare_maldipickr_92	Anaerostipes hadrus MSK_10_27	Anaerostipes	Anaerostipes hadrus
9B_13_1_C4	8	FALSE	Asare_maldipickr_92	Anaerostipes hadrus MSK_10_27	Anaerostipes	Anaerostipes hadrus
9B_14_1_C5	9	FALSE	Asare_maldipickr_92	Anaerostipes hadrus MSK_10_27	Anaerostipes	Anaerostipes hadrus
9B_15_1_C6	9	FALSE	Asare_maldipickr_92	Anaerostipes hadrus MSK_10_27	Anaerostipes	Anaerostipes hadrus
9B_2_1_B5	9	FALSE	Asare_maldipickr_92	Anaerostipes hadrus MSK_10_27	Anaerostipes	Anaerostipes hadrus
9B_3_1_B6	8	FALSE	Asare_maldipickr_92	Anaerostipes hadrus MSK_10_27	Anaerostipes	Anaerostipes hadrus
9B_4_1_B7	9	FALSE	Asare_maldipickr_92	Anaerostipes hadrus MSK_10_27	Anaerostipes	Anaerostipes hadrus
9B_5_1_B8	9	FALSE	Asare_maldipickr_92	Anaerostipes hadrus MSK_10_27	Anaerostipes	Anaerostipes hadrus
9B_6_1_B9	8	FALSE	Asare_maldipickr_92	Anaerostipes hadrus MSK_10_27	Anaerostipes	Anaerostipes hadrus
9B_7_1_B10	9	FALSE	Asare_maldipickr_92	Anaerostipes hadrus MSK_10_27	Anaerostipes	Anaerostipes hadrus
9B_8_1_B11	9	FALSE	Asare_maldipickr_92	Anaerostipes hadrus MSK_10_27	Anaerostipes	Anaerostipes hadrus
9B_9_1_B12	9	FALSE	Asare_maldipickr_92	Anaerostipes hadrus MSK_10_27	Anaerostipes	Anaerostipes hadrus
10A_1_1_A1	10	FALSE	Asare_maldipickr_92	Anaerostipes hadrus MSK_11_2	Anaerostipes	Anaerostipes hadrus
10A_10_1_A10	11	FALSE	Asare_maldipickr_92	Anaerostipes hadrus MSK_11_2	Anaerostipes	Anaerostipes hadrus
10A_11_1_A11	10	FALSE	Asare_maldipickr_92	Anaerostipes hadrus MSK_11_2	Anaerostipes	Anaerostipes hadrus
10A_12_1_A12	11	FALSE	Asare_maldipickr_92	Anaerostipes hadrus MSK_11_2	Anaerostipes	Anaerostipes hadrus
10A_15_1_B3	11	FALSE	Asare_maldipickr_92	Anaerostipes hadrus MSK_11_2	Anaerostipes	Anaerostipes hadrus
10A_2_1_A2	10	FALSE	Asare_maldipickr_92	Anaerostipes hadrus MSK_11_2	Anaerostipes	Anaerostipes hadrus
10A_3_1_A3	10	FALSE	Asare_maldipickr_92	Anaerostipes hadrus MSK_11_2	Anaerostipes	Anaerostipes hadrus
10A_4_1_A4	11	FALSE	Asare_maldipickr_92	Anaerostipes hadrus MSK_11_2	Anaerostipes	Anaerostipes hadrus
10A_7_1_A7	10	FALSE	Asare_maldipickr_92	Anaerostipes hadrus MSK_11_2	Anaerostipes	Anaerostipes hadrus
10A_8_1_A8	10	FALSE	Asare_maldipickr_92	Anaerostipes hadrus MSK_11_2	Anaerostipes	Anaerostipes hadrus
10A_9_1_A9	10	FALSE	Asare_maldipickr_92	Anaerostipes hadrus MSK_11_2	Anaerostipes	Anaerostipes hadrus
10B_1_1_B4	11	FALSE	Asare_maldipickr_92	Anaerostipes hadrus MSK_11_2	Anaerostipes	Anaerostipes hadrus
10B_10_1_C1	11	FALSE	Asare_maldipickr_92	Anaerostipes hadrus MSK_11_2	Anaerostipes	Anaerostipes hadrus
10B_11_1_C2	11	FALSE	Asare_maldipickr_92	Anaerostipes hadrus MSK_11_2	Anaerostipes	Anaerostipes hadrus
10B_13_1_C4	12	FALSE	Asare_maldipickr_92	Anaerostipes hadrus MSK_11_2	Anaerostipes	Anaerostipes hadrus
10B_15_1_C6	11	FALSE	Asare_maldipickr_92	Anaerostipes hadrus MSK_11_2	Anaerostipes	Anaerostipes hadrus
10B_2_1_B5	12	FALSE	Asare_maldipickr_92	Anaerostipes hadrus MSK_11_2	Anaerostipes	Anaerostipes hadrus
10B_3_1_B6	11	FALSE	Asare_maldipickr_92	Anaerostipes hadrus MSK_11_2	Anaerostipes	Anaerostipes hadrus
10B_4_1_B7	12	FALSE	Asare_maldipickr_92	Anaerostipes hadrus MSK_11_2	Anaerostipes	Anaerostipes hadrus
10B_5_1_B8	11	FALSE	Asare_maldipickr_92	Anaerostipes hadrus MSK_11_2	Anaerostipes	Anaerostipes hadrus
10B_6_1_B9	11	FALSE	Asare_maldipickr_92	Anaerostipes hadrus MSK_11_2	Anaerostipes	Anaerostipes hadrus
10B_7_1_B10	11	FALSE	Asare_maldipickr_92	Anaerostipes hadrus MSK_11_2	Anaerostipes	Anaerostipes hadrus
10B_8_1_B11	10	FALSE	Asare_maldipickr_92	Anaerostipes hadrus MSK_11_2	Anaerostipes	Anaerostipes hadrus
10B_9_1_B12	11	FALSE	Asare_maldipickr_92	Anaerostipes hadrus MSK_11_2	Anaerostipes	Anaerostipes hadrus
12A_1_1_C7	13	FALSE	Asare_maldipickr_92	Anaerostipes hadrus MSK_14_23	Anaerostipes	Anaerostipes hadrus
12A_10_1_D4	13	FALSE	Asare_maldipickr_92	Anaerostipes hadrus MSK_14_23	Anaerostipes	Anaerostipes hadrus
12A_11_1_D5	13	FALSE	Asare_maldipickr_92	Anaerostipes hadrus MSK_14_23	Anaerostipes	Anaerostipes hadrus
12A_12_1_D6	13	FALSE	Asare_maldipickr_92	Anaerostipes hadrus MSK_14_23	Anaerostipes	Anaerostipes hadrus
12A_13_1_D7	13	FALSE	Asare_maldipickr_92	Anaerostipes hadrus MSK_14_23	Anaerostipes	Anaerostipes hadrus
12A_14_1_D8	14	FALSE	Asare_maldipickr_92	Anaerostipes hadrus MSK_14_23	Anaerostipes	Anaerostipes hadrus
12A_2_1_C8	13	FALSE	Asare_maldipickr_92	Anaerostipes hadrus MSK_14_23	Anaerostipes	Anaerostipes hadrus
12A_3_1_C9	14	FALSE	Asare_maldipickr_92	Anaerostipes hadrus MSK_14_23	Anaerostipes	Anaerostipes hadrus
12A_5_1_C11	13	FALSE	Asare_maldipickr_92	Anaerostipes hadrus MSK_14_23	Anaerostipes	Anaerostipes hadrus
12A_6_1_C12	14	FALSE	Asare_maldipickr_92	Anaerostipes hadrus MSK_14_23	Anaerostipes	Anaerostipes hadrus
12A_7_1_D1	13	FALSE	Asare_maldipickr_92	Anaerostipes hadrus MSK_14_23	Anaerostipes	Anaerostipes hadrus
12A_8_1_D2	13	FALSE	Asare_maldipickr_92	Anaerostipes hadrus MSK_14_23	Anaerostipes	Anaerostipes hadrus
12A_9_1_D3	14	FALSE	Asare_maldipickr_92	Anaerostipes hadrus MSK_14_23	Anaerostipes	Anaerostipes hadrus
12B_12_1_E9	13	FALSE	Asare_maldipickr_92	Anaerostipes hadrus MSK_14_23	Anaerostipes	Anaerostipes hadrus
12B_13_1_E10	14	FALSE	Asare_maldipickr_92	Anaerostipes hadrus MSK_14_23	Anaerostipes	Anaerostipes hadrus
12B_14_1_E11	13	FALSE	Asare_maldipickr_92	Anaerostipes hadrus MSK_14_23	Anaerostipes	Anaerostipes hadrus
12B_15_1_E12	13	FALSE	Asare_maldipickr_92	Anaerostipes hadrus MSK_14_23	Anaerostipes	Anaerostipes hadrus
12B_3_1_D12	13	FALSE	Asare_maldipickr_92	Anaerostipes hadrus MSK_14_23	Anaerostipes	Anaerostipes hadrus
12B_4_1_E1	13	FALSE	Asare_maldipickr_92	Anaerostipes hadrus MSK_14_23	Anaerostipes	Anaerostipes hadrus
12B_5_1_E2	13	FALSE	Asare_maldipickr_92	Anaerostipes hadrus MSK_14_23	Anaerostipes	Anaerostipes hadrus
12B_6_1_E3	13	FALSE	Asare_maldipickr_92	Anaerostipes hadrus MSK_14_23	Anaerostipes	Anaerostipes hadrus
12B_8_1_E5	14	FALSE	Asare_maldipickr_92	Anaerostipes hadrus MSK_14_23	Anaerostipes	Anaerostipes hadrus
13_1_1_A1	15	FALSE	Asare_maldipickr_92	Anaerostipes hadrus MSK_15_34	Anaerostipes	Anaerostipes hadrus
13_10_1_A10	15	FALSE	Asare_maldipickr_92	Anaerostipes hadrus MSK_15_34	Anaerostipes	Anaerostipes hadrus
13_12_1_A12	15	FALSE	Asare_maldipickr_92	Anaerostipes hadrus MSK_15_34	Anaerostipes	Anaerostipes hadrus
13_14_1_B2	15	FALSE	Asare_maldipickr_92	Anaerostipes hadrus MSK_15_34	Anaerostipes	Anaerostipes hadrus
13_15_1_B3	15	FALSE	Asare_maldipickr_92	Anaerostipes hadrus MSK_15_34	Anaerostipes	Anaerostipes hadrus
13_17_1_B5	15	FALSE	Asare_maldipickr_92	Anaerostipes hadrus MSK_15_34	Anaerostipes	Anaerostipes hadrus
13_18_1_B6	15	FALSE	Asare_maldipickr_92	Anaerostipes hadrus MSK_15_34	Anaerostipes	Anaerostipes hadrus
13_19_1_B7	15	FALSE	Asare_maldipickr_92	Anaerostipes hadrus MSK_15_34	Anaerostipes	Anaerostipes hadrus
13_20_1_B8	15	FALSE	Asare_maldipickr_92	Anaerostipes hadrus MSK_15_34	Anaerostipes	Anaerostipes hadrus
13_21_1_B9	15	FALSE	Asare_maldipickr_92	Anaerostipes hadrus MSK_15_34	Anaerostipes	Anaerostipes hadrus
13_22_1_B10	15	FALSE	Asare_maldipickr_92	Anaerostipes hadrus MSK_15_34	Anaerostipes	Anaerostipes hadrus
13_23_1_B11	15	FALSE	Asare_maldipickr_92	Anaerostipes hadrus MSK_15_34	Anaerostipes	Anaerostipes hadrus
13_24_1_B12	15	FALSE	Asare_maldipickr_92	Anaerostipes hadrus MSK_15_34	Anaerostipes	Anaerostipes hadrus
13_25_1_C1	15	FALSE	Asare_maldipickr_92	Anaerostipes hadrus MSK_15_34	Anaerostipes	Anaerostipes hadrus
13_26_1_C2	15	FALSE	Asare_maldipickr_92	Anaerostipes hadrus MSK_15_34	Anaerostipes	Anaerostipes hadrus
13_29_1_C5	15	FALSE	Asare_maldipickr_92	Anaerostipes hadrus MSK_15_34	Anaerostipes	Anaerostipes hadrus
13_3_1_A3	15	FALSE	Asare_maldipickr_92	Anaerostipes hadrus MSK_15_34	Anaerostipes	Anaerostipes hadrus
13_4_1_A4	15	FALSE	Asare_maldipickr_92	Anaerostipes hadrus MSK_15_34	Anaerostipes	Anaerostipes hadrus
13_5_1_A5	15	FALSE	Asare_maldipickr_92	Anaerostipes hadrus MSK_15_34	Anaerostipes	Anaerostipes hadrus
13_6_1_A6	15	FALSE	Asare_maldipickr_92	Anaerostipes hadrus MSK_15_34	Anaerostipes	Anaerostipes hadrus
13_7_1_A7	15	FALSE	Asare_maldipickr_92	Anaerostipes hadrus MSK_15_34	Anaerostipes	Anaerostipes hadrus
13_8_1_A8	15	FALSE	Asare_maldipickr_92	Anaerostipes hadrus MSK_15_34	Anaerostipes	Anaerostipes hadrus
18A_11_1_A11	16	FALSE	Asare_maldipickr_92	Anaerotruncus colihominis DSM_17241	Anaerotruncus	Anaerotruncus colihominis
18A_12_1_A12	16	FALSE	Asare_maldipickr_92	Anaerotruncus colihominis DSM_17241	Anaerotruncus	Anaerotruncus colihominis
18A_13_1_B1	16	FALSE	Asare_maldipickr_92	Anaerotruncus colihominis DSM_17241	Anaerotruncus	Anaerotruncus colihominis
18A_14_1_B2	16	FALSE	Asare_maldipickr_92	Anaerotruncus colihominis DSM_17241	Anaerotruncus	Anaerotruncus colihominis
18A_15_1_B3	16	FALSE	Asare_maldipickr_92	Anaerotruncus colihominis DSM_17241	Anaerotruncus	Anaerotruncus colihominis
18A_2_1_A2	16	FALSE	Asare_maldipickr_92	Anaerotruncus colihominis DSM_17241	Anaerotruncus	Anaerotruncus colihominis
18A_4_1_A4	16	FALSE	Asare_maldipickr_92	Anaerotruncus colihominis DSM_17241	Anaerotruncus	Anaerotruncus colihominis
18A_5_1_A5	16	FALSE	Asare_maldipickr_92	Anaerotruncus colihominis DSM_17241	Anaerotruncus	Anaerotruncus colihominis
18A_6_1_A6	16	FALSE	Asare_maldipickr_92	Anaerotruncus colihominis DSM_17241	Anaerotruncus	Anaerotruncus colihominis
18A_7_1_A7	16	FALSE	Asare_maldipickr_92	Anaerotruncus colihominis DSM_17241	Anaerotruncus	Anaerotruncus colihominis
18A_8_1_A8	16	FALSE	Asare_maldipickr_92	Anaerotruncus colihominis DSM_17241	Anaerotruncus	Anaerotruncus colihominis
18A_9_1_A9	16	FALSE	Asare_maldipickr_92	Anaerotruncus colihominis DSM_17241	Anaerotruncus	Anaerotruncus colihominis
18B_1_1_B4	16	FALSE	Asare_maldipickr_92	Anaerotruncus colihominis DSM_17241	Anaerotruncus	Anaerotruncus colihominis
18B_11_1_C2	16	FALSE	Asare_maldipickr_92	Anaerotruncus colihominis DSM_17241	Anaerotruncus	Anaerotruncus colihominis
18B_14_1_C5	16	FALSE	Asare_maldipickr_92	Anaerotruncus colihominis DSM_17241	Anaerotruncus	Anaerotruncus colihominis
18B_15_1_C6	16	FALSE	Asare_maldipickr_92	Anaerotruncus colihominis DSM_17241	Anaerotruncus	Anaerotruncus colihominis
18B_3_1_B6	16	FALSE	Asare_maldipickr_92	Anaerotruncus colihominis DSM_17241	Anaerotruncus	Anaerotruncus colihominis
18B_4_1_B7	16	FALSE	Asare_maldipickr_92	Anaerotruncus colihominis DSM_17241	Anaerotruncus	Anaerotruncus colihominis
18B_5_1_B8	16	FALSE	Asare_maldipickr_92	Anaerotruncus colihominis DSM_17241	Anaerotruncus	Anaerotruncus colihominis
18B_7_1_B10	16	FALSE	Asare_maldipickr_92	Anaerotruncus colihominis DSM_17241	Anaerotruncus	Anaerotruncus colihominis
18B_8_1_B11	16	FALSE	Asare_maldipickr_92	Anaerotruncus colihominis DSM_17241	Anaerotruncus	Anaerotruncus colihominis
19A_1_1_A1	17	FALSE	Asare_maldipickr_92	Anaerotruncus colihominis DSM_28734	Anaerotruncus	Anaerotruncus colihominis
19A_10_1_A10	18	FALSE	Asare_maldipickr_92	Anaerotruncus colihominis DSM_28734	Anaerotruncus	Anaerotruncus colihominis
19A_11_1_A11	18	FALSE	Asare_maldipickr_92	Anaerotruncus colihominis DSM_28734	Anaerotruncus	Anaerotruncus colihominis
19A_13_1_B1	18	FALSE	Asare_maldipickr_92	Anaerotruncus colihominis DSM_28734	Anaerotruncus	Anaerotruncus colihominis
19A_15_1_B3	18	FALSE	Asare_maldipickr_92	Anaerotruncus colihominis DSM_28734	Anaerotruncus	Anaerotruncus colihominis
19A_2_1_A2	17	FALSE	Asare_maldipickr_92	Anaerotruncus colihominis DSM_28734	Anaerotruncus	Anaerotruncus colihominis
19A_3_1_A3	17	FALSE	Asare_maldipickr_92	Anaerotruncus colihominis DSM_28734	Anaerotruncus	Anaerotruncus colihominis
19A_4_1_A4	17	FALSE	Asare_maldipickr_92	Anaerotruncus colihominis DSM_28734	Anaerotruncus	Anaerotruncus colihominis
19A_6_1_A6	18	FALSE	Asare_maldipickr_92	Anaerotruncus colihominis DSM_28734	Anaerotruncus	Anaerotruncus colihominis
19A_7_1_A7	17	FALSE	Asare_maldipickr_92	Anaerotruncus colihominis DSM_28734	Anaerotruncus	Anaerotruncus colihominis
19A_8_1_A8	17	FALSE	Asare_maldipickr_92	Anaerotruncus colihominis DSM_28734	Anaerotruncus	Anaerotruncus colihominis
19A_9_1_A9	18	FALSE	Asare_maldipickr_92	Anaerotruncus colihominis DSM_28734	Anaerotruncus	Anaerotruncus colihominis
19B_10_1_C1	18	FALSE	Asare_maldipickr_92	Anaerotruncus colihominis DSM_28734	Anaerotruncus	Anaerotruncus colihominis
19B_12_1_C3	18	FALSE	Asare_maldipickr_92	Anaerotruncus colihominis DSM_28734	Anaerotruncus	Anaerotruncus colihominis
19B_13_1_C4	18	FALSE	Asare_maldipickr_92	Anaerotruncus colihominis DSM_28734	Anaerotruncus	Anaerotruncus colihominis
19B_15_1_C6	18	FALSE	Asare_maldipickr_92	Anaerotruncus colihominis DSM_28734	Anaerotruncus	Anaerotruncus colihominis
19B_5_1_B8	19	FALSE	Asare_maldipickr_92	Anaerotruncus colihominis DSM_28734	Anaerotruncus	Anaerotruncus colihominis
19B_6_1_B9	19	FALSE	Asare_maldipickr_92	Anaerotruncus colihominis DSM_28734	Anaerotruncus	Anaerotruncus colihominis
19B_7_1_B10	18	FALSE	Asare_maldipickr_92	Anaerotruncus colihominis DSM_28734	Anaerotruncus	Anaerotruncus colihominis
19B_8_1_B11	19	FALSE	Asare_maldipickr_92	Anaerotruncus colihominis DSM_28734	Anaerotruncus	Anaerotruncus colihominis
19B_9_1_B12	18	FALSE	Asare_maldipickr_92	Anaerotruncus colihominis DSM_28734	Anaerotruncus	Anaerotruncus colihominis
21A_1_1_C7	20	FALSE	Asare_maldipickr_92	Blautia caecimuris DSM_29492	Blautia	Blautia caecimuris
21A_10_1_D4	20	FALSE	Asare_maldipickr_92	Blautia caecimuris DSM_29492	Blautia	Blautia caecimuris
21A_11_1_D5	20	FALSE	Asare_maldipickr_92	Blautia caecimuris DSM_29492	Blautia	Blautia caecimuris
21A_13_1_D7	20	FALSE	Asare_maldipickr_92	Blautia caecimuris DSM_29492	Blautia	Blautia caecimuris
21A_14_1_D8	20	FALSE	Asare_maldipickr_92	Blautia caecimuris DSM_29492	Blautia	Blautia caecimuris
21A_15_1_D9	20	FALSE	Asare_maldipickr_92	Blautia caecimuris DSM_29492	Blautia	Blautia caecimuris
21A_2_1_C8	20	FALSE	Asare_maldipickr_92	Blautia caecimuris DSM_29492	Blautia	Blautia caecimuris
21A_3_1_C9	20	FALSE	Asare_maldipickr_92	Blautia caecimuris DSM_29492	Blautia	Blautia caecimuris
21A_4_1_C10	20	FALSE	Asare_maldipickr_92	Blautia caecimuris DSM_29492	Blautia	Blautia caecimuris
21A_5_1_C11	20	FALSE	Asare_maldipickr_92	Blautia caecimuris DSM_29492	Blautia	Blautia caecimuris
21A_6_1_C12	20	FALSE	Asare_maldipickr_92	Blautia caecimuris DSM_29492	Blautia	Blautia caecimuris
21A_7_1_D1	20	FALSE	Asare_maldipickr_92	Blautia caecimuris DSM_29492	Blautia	Blautia caecimuris
21A_9_1_D3	20	FALSE	Asare_maldipickr_92	Blautia caecimuris DSM_29492	Blautia	Blautia caecimuris
21B_1_1_D10	20	FALSE	Asare_maldipickr_92	Blautia caecimuris DSM_29492	Blautia	Blautia caecimuris
21B_10_1_E7	20	FALSE	Asare_maldipickr_92	Blautia caecimuris DSM_29492	Blautia	Blautia caecimuris
21B_11_1_E8	20	FALSE	Asare_maldipickr_92	Blautia caecimuris DSM_29492	Blautia	Blautia caecimuris
21B_12_1_E9	20	FALSE	Asare_maldipickr_92	Blautia caecimuris DSM_29492	Blautia	Blautia caecimuris
21B_13_1_E10	20	FALSE	Asare_maldipickr_92	Blautia caecimuris DSM_29492	Blautia	Blautia caecimuris
21B_15_1_E12	20	FALSE	Asare_maldipickr_92	Blautia caecimuris DSM_29492	Blautia	Blautia caecimuris
21B_5_1_E2	20	FALSE	Asare_maldipickr_92	Blautia caecimuris DSM_29492	Blautia	Blautia caecimuris
21B_6_1_E3	20	FALSE	Asare_maldipickr_92	Blautia caecimuris DSM_29492	Blautia	Blautia caecimuris
21B_8_1_E5	20	FALSE	Asare_maldipickr_92	Blautia caecimuris DSM_29492	Blautia	Blautia caecimuris
21B_9_1_E6	20	FALSE	Asare_maldipickr_92	Blautia caecimuris DSM_29492	Blautia	Blautia caecimuris
22A_10_1_D4	21	FALSE	Asare_maldipickr_92	Blautia caecimuris MSK_19_25	Blautia	Blautia caecimuris
22A_12_1_D6	21	FALSE	Asare_maldipickr_92	Blautia caecimuris MSK_19_25	Blautia	Blautia caecimuris
22A_13_1_D7	22	FALSE	Asare_maldipickr_92	Blautia caecimuris MSK_19_25	Blautia	Blautia caecimuris
22A_14_1_D8	22	FALSE	Asare_maldipickr_92	Blautia caecimuris MSK_19_25	Blautia	Blautia caecimuris
22A_2_1_C8	22	FALSE	Asare_maldipickr_92	Blautia caecimuris MSK_19_25	Blautia	Blautia caecimuris
22A_4_1_C10	21	FALSE	Asare_maldipickr_92	Blautia caecimuris MSK_19_25	Blautia	Blautia caecimuris
22A_6_1_C12	21	FALSE	Asare_maldipickr_92	Blautia caecimuris MSK_19_25	Blautia	Blautia caecimuris
22A_7_1_D1	21	FALSE	Asare_maldipickr_92	Blautia caecimuris MSK_19_25	Blautia	Blautia caecimuris
22A_8_1_D2	22	FALSE	Asare_maldipickr_92	Blautia caecimuris MSK_19_25	Blautia	Blautia caecimuris
22A_9_1_D3	22	FALSE	Asare_maldipickr_92	Blautia caecimuris MSK_19_25	Blautia	Blautia caecimuris
22B_1_1_D10	21	FALSE	Asare_maldipickr_92	Blautia caecimuris MSK_19_25	Blautia	Blautia caecimuris
22B_10_1_E7	21	FALSE	Asare_maldipickr_92	Blautia caecimuris MSK_19_25	Blautia	Blautia caecimuris
22B_13_1_E10	21	FALSE	Asare_maldipickr_92	Blautia caecimuris MSK_19_25	Blautia	Blautia caecimuris
22B_17_1_H12	21	FALSE	Asare_maldipickr_92	Blautia caecimuris MSK_19_25	Blautia	Blautia caecimuris
22B_3_1_D12	22	FALSE	Asare_maldipickr_92	Blautia caecimuris MSK_19_25	Blautia	Blautia caecimuris
22B_6_1_E3	21	FALSE	Asare_maldipickr_92	Blautia caecimuris MSK_19_25	Blautia	Blautia caecimuris
22B_7_1_E4	21	FALSE	Asare_maldipickr_92	Blautia caecimuris MSK_19_25	Blautia	Blautia caecimuris
22B_8_1_E5	21	FALSE	Asare_maldipickr_92	Blautia caecimuris MSK_19_25	Blautia	Blautia caecimuris
28A_11_1_F11	24	FALSE	Asare_maldipickr_92	Blautia faecis MSK_11_45	Blautia	Blautia faecis
28A_12_1_F12	24	FALSE	Asare_maldipickr_92	Blautia faecis MSK_11_45	Blautia	Blautia faecis
28A_15_1_G3	24	FALSE	Asare_maldipickr_92	Blautia faecis MSK_11_45	Blautia	Blautia faecis
28A_2_1_F2	24	FALSE	Asare_maldipickr_92	Blautia faecis MSK_11_45	Blautia	Blautia faecis
28A_3_1_F3	24	FALSE	Asare_maldipickr_92	Blautia faecis MSK_11_45	Blautia	Blautia faecis
28A_4_1_F4	24	FALSE	Asare_maldipickr_92	Blautia faecis MSK_11_45	Blautia	Blautia faecis
28A_5_1_F5	24	FALSE	Asare_maldipickr_92	Blautia faecis MSK_11_45	Blautia	Blautia faecis
28A_6_1_F6	24	FALSE	Asare_maldipickr_92	Blautia faecis MSK_11_45	Blautia	Blautia faecis
28A_7_1_F7	24	FALSE	Asare_maldipickr_92	Blautia faecis MSK_11_45	Blautia	Blautia faecis
28A_8_1_F8	24	FALSE	Asare_maldipickr_92	Blautia faecis MSK_11_45	Blautia	Blautia faecis
28A_9_1_F9	24	FALSE	Asare_maldipickr_92	Blautia faecis MSK_11_45	Blautia	Blautia faecis
28B_1_1_G4	24	FALSE	Asare_maldipickr_92	Blautia faecis MSK_11_45	Blautia	Blautia faecis
28B_11_1_H2	24	FALSE	Asare_maldipickr_92	Blautia faecis MSK_11_45	Blautia	Blautia faecis
28B_12_1_H3	24	FALSE	Asare_maldipickr_92	Blautia faecis MSK_11_45	Blautia	Blautia faecis
28B_13_1_H4	24	FALSE	Asare_maldipickr_92	Blautia faecis MSK_11_45	Blautia	Blautia faecis
28B_14_1_H5	25	FALSE	Asare_maldipickr_92	Blautia faecis MSK_11_45	Blautia	Blautia faecis
28B_15_1_H6	25	FALSE	Asare_maldipickr_92	Blautia faecis MSK_11_45	Blautia	Blautia faecis
28B_2_1_G5	24	FALSE	Asare_maldipickr_92	Blautia faecis MSK_11_45	Blautia	Blautia faecis
28B_3_1_G6	24	FALSE	Asare_maldipickr_92	Blautia faecis MSK_11_45	Blautia	Blautia faecis
28B_4_1_G7	24	FALSE	Asare_maldipickr_92	Blautia faecis MSK_11_45	Blautia	Blautia faecis
28B_5_1_G8	24	FALSE	Asare_maldipickr_92	Blautia faecis MSK_11_45	Blautia	Blautia faecis
28B_6_1_G9	24	FALSE	Asare_maldipickr_92	Blautia faecis MSK_11_45	Blautia	Blautia faecis
28B_7_1_G10	25	FALSE	Asare_maldipickr_92	Blautia faecis MSK_11_45	Blautia	Blautia faecis
28B_8_1_G11	24	FALSE	Asare_maldipickr_92	Blautia faecis MSK_11_45	Blautia	Blautia faecis
28B_9_1_G12	24	FALSE	Asare_maldipickr_92	Blautia faecis MSK_11_45	Blautia	Blautia faecis
29A_10_1_A10	24	FALSE	Asare_maldipickr_92	Blautia faecis MSK_14_13	Blautia	Blautia faecis
29A_11_1_A11	24	FALSE	Asare_maldipickr_92	Blautia faecis MSK_14_13	Blautia	Blautia faecis
29A_12_1_A12	24	FALSE	Asare_maldipickr_92	Blautia faecis MSK_14_13	Blautia	Blautia faecis
29A_14_1_B2	24	FALSE	Asare_maldipickr_92	Blautia faecis MSK_14_13	Blautia	Blautia faecis
29A_15_1_B3	24	FALSE	Asare_maldipickr_92	Blautia faecis MSK_14_13	Blautia	Blautia faecis
29A_2_1_A2	24	FALSE	Asare_maldipickr_92	Blautia faecis MSK_14_13	Blautia	Blautia faecis
29A_3_1_A3	24	FALSE	Asare_maldipickr_92	Blautia faecis MSK_14_13	Blautia	Blautia faecis
29A_4_1_A4	24	FALSE	Asare_maldipickr_92	Blautia faecis MSK_14_13	Blautia	Blautia faecis
29A_5_1_A5	24	FALSE	Asare_maldipickr_92	Blautia faecis MSK_14_13	Blautia	Blautia faecis
29A_6_1_A6	24	FALSE	Asare_maldipickr_92	Blautia faecis MSK_14_13	Blautia	Blautia faecis
29A_7_1_A7	25	FALSE	Asare_maldipickr_92	Blautia faecis MSK_14_13	Blautia	Blautia faecis
29A_8_1_A8	24	FALSE	Asare_maldipickr_92	Blautia faecis MSK_14_13	Blautia	Blautia faecis
29A_9_1_A9	24	FALSE	Asare_maldipickr_92	Blautia faecis MSK_14_13	Blautia	Blautia faecis
29B_1_1_B4	24	FALSE	Asare_maldipickr_92	Blautia faecis MSK_14_13	Blautia	Blautia faecis
29B_10_1_C1	25	FALSE	Asare_maldipickr_92	Blautia faecis MSK_14_13	Blautia	Blautia faecis
29B_11_1_C2	24	FALSE	Asare_maldipickr_92	Blautia faecis MSK_14_13	Blautia	Blautia faecis
29B_12_1_C3	24	FALSE	Asare_maldipickr_92	Blautia faecis MSK_14_13	Blautia	Blautia faecis
29B_13_1_C4	24	FALSE	Asare_maldipickr_92	Blautia faecis MSK_14_13	Blautia	Blautia faecis
29B_14_1_C5	24	FALSE	Asare_maldipickr_92	Blautia faecis MSK_14_13	Blautia	Blautia faecis
29B_15_1_C6	24	FALSE	Asare_maldipickr_92	Blautia faecis MSK_14_13	Blautia	Blautia faecis
29B_2_1_B5	24	FALSE	Asare_maldipickr_92	Blautia faecis MSK_14_13	Blautia	Blautia faecis
29B_3_1_B6	24	FALSE	Asare_maldipickr_92	Blautia faecis MSK_14_13	Blautia	Blautia faecis
29B_4_1_B7	24	FALSE	Asare_maldipickr_92	Blautia faecis MSK_14_13	Blautia	Blautia faecis
29B_5_1_B8	24	FALSE	Asare_maldipickr_92	Blautia faecis MSK_14_13	Blautia	Blautia faecis
29B_6_1_B9	24	FALSE	Asare_maldipickr_92	Blautia faecis MSK_14_13	Blautia	Blautia faecis
29B_7_1_B10	24	FALSE	Asare_maldipickr_92	Blautia faecis MSK_14_13	Blautia	Blautia faecis
29B_8_1_B11	24	FALSE	Asare_maldipickr_92	Blautia faecis MSK_14_13	Blautia	Blautia faecis
29B_9_1_B12	24	FALSE	Asare_maldipickr_92	Blautia faecis MSK_14_13	Blautia	Blautia faecis
30A__2_1_C8	24	FALSE	Asare_maldipickr_92	Blautia faecis MSK_17_74	Blautia	Blautia faecis
30A_1_1_C7	24	FALSE	Asare_maldipickr_92	Blautia faecis MSK_17_74	Blautia	Blautia faecis
30A_10_1_D4	23	FALSE	Asare_maldipickr_92	Blautia faecis MSK_17_74	Blautia	Blautia faecis
30A_11_1_D5	25	FALSE	Asare_maldipickr_92	Blautia faecis MSK_17_74	Blautia	Blautia faecis
30A_12_1_D6	24	FALSE	Asare_maldipickr_92	Blautia faecis MSK_17_74	Blautia	Blautia faecis
30A_13_1_D7	24	FALSE	Asare_maldipickr_92	Blautia faecis MSK_17_74	Blautia	Blautia faecis
30A_15_1_D9	24	FALSE	Asare_maldipickr_92	Blautia faecis MSK_17_74	Blautia	Blautia faecis
30A_3_1_C9	24	FALSE	Asare_maldipickr_92	Blautia faecis MSK_17_74	Blautia	Blautia faecis
30A_4_1_C10	25	FALSE	Asare_maldipickr_92	Blautia faecis MSK_17_74	Blautia	Blautia faecis
30A_5_1_C11	24	FALSE	Asare_maldipickr_92	Blautia faecis MSK_17_74	Blautia	Blautia faecis
30A_6_1_C12	24	FALSE	Asare_maldipickr_92	Blautia faecis MSK_17_74	Blautia	Blautia faecis
30A_7_1_D1	25	FALSE	Asare_maldipickr_92	Blautia faecis MSK_17_74	Blautia	Blautia faecis
30A_8_1_D2	25	FALSE	Asare_maldipickr_92	Blautia faecis MSK_17_74	Blautia	Blautia faecis
30A_9_1_D3	24	FALSE	Asare_maldipickr_92	Blautia faecis MSK_17_74	Blautia	Blautia faecis
30B_1_1_D10	24	FALSE	Asare_maldipickr_92	Blautia faecis MSK_17_74	Blautia	Blautia faecis
30B_11_1_E8	24	FALSE	Asare_maldipickr_92	Blautia faecis MSK_17_74	Blautia	Blautia faecis
30B_12_1_E9	24	FALSE	Asare_maldipickr_92	Blautia faecis MSK_17_74	Blautia	Blautia faecis
30B_13_1_E10	24	FALSE	Asare_maldipickr_92	Blautia faecis MSK_17_74	Blautia	Blautia faecis
30B_14_1_E11	24	FALSE	Asare_maldipickr_92	Blautia faecis MSK_17_74	Blautia	Blautia faecis
30B_15_1_E12	24	FALSE	Asare_maldipickr_92	Blautia faecis MSK_17_74	Blautia	Blautia faecis
30B_2_1_D11	24	FALSE	Asare_maldipickr_92	Blautia faecis MSK_17_74	Blautia	Blautia faecis
30B_3_1_D12	24	FALSE	Asare_maldipickr_92	Blautia faecis MSK_17_74	Blautia	Blautia faecis
30B_4_1_E1	24	FALSE	Asare_maldipickr_92	Blautia faecis MSK_17_74	Blautia	Blautia faecis
30B_5_1_E2	24	FALSE	Asare_maldipickr_92	Blautia faecis MSK_17_74	Blautia	Blautia faecis
30B_6_1_E3	24	FALSE	Asare_maldipickr_92	Blautia faecis MSK_17_74	Blautia	Blautia faecis
30B_8_1_E5	23	FALSE	Asare_maldipickr_92	Blautia faecis MSK_17_74	Blautia	Blautia faecis
30B_9_1_E6	23	FALSE	Asare_maldipickr_92	Blautia faecis MSK_17_74	Blautia	Blautia faecis
31A_1_1_F1	24	FALSE	Asare_maldipickr_92	Blautia faecis MSK_18_27	Blautia	Blautia faecis
31A_10_1_F10	23	FALSE	Asare_maldipickr_92	Blautia faecis MSK_18_27	Blautia	Blautia faecis
31A_11_1_F11	23	FALSE	Asare_maldipickr_92	Blautia faecis MSK_18_27	Blautia	Blautia faecis
31A_12_1_F12	25	FALSE	Asare_maldipickr_92	Blautia faecis MSK_18_27	Blautia	Blautia faecis
31A_13_1_G1	24	FALSE	Asare_maldipickr_92	Blautia faecis MSK_18_27	Blautia	Blautia faecis
31A_14_1_G2	24	FALSE	Asare_maldipickr_92	Blautia faecis MSK_18_27	Blautia	Blautia faecis
31A_15_1_G3	25	FALSE	Asare_maldipickr_92	Blautia faecis MSK_18_27	Blautia	Blautia faecis
31A_2_1_F2	25	FALSE	Asare_maldipickr_92	Blautia faecis MSK_18_27	Blautia	Blautia faecis
31A_3_1_F3	25	FALSE	Asare_maldipickr_92	Blautia faecis MSK_18_27	Blautia	Blautia faecis
31A_4_1_F4	25	FALSE	Asare_maldipickr_92	Blautia faecis MSK_18_27	Blautia	Blautia faecis
31A_5_1_F5	23	FALSE	Asare_maldipickr_92	Blautia faecis MSK_18_27	Blautia	Blautia faecis
31A_6_1_F6	25	FALSE	Asare_maldipickr_92	Blautia faecis MSK_18_27	Blautia	Blautia faecis
31A_7_1_F7	26	FALSE	Asare_maldipickr_92	Blautia faecis MSK_18_27	Blautia	Blautia faecis
31A_8_1_F8	26	FALSE	Asare_maldipickr_92	Blautia faecis MSK_18_27	Blautia	Blautia faecis
31A_9_1_F9	26	FALSE	Asare_maldipickr_92	Blautia faecis MSK_18_27	Blautia	Blautia faecis
31B_1_1_G4	26	FALSE	Asare_maldipickr_92	Blautia faecis MSK_18_27	Blautia	Blautia faecis
31B_11_1_H2	26	FALSE	Asare_maldipickr_92	Blautia faecis MSK_18_27	Blautia	Blautia faecis
31B_13_1_H4	26	FALSE	Asare_maldipickr_92	Blautia faecis MSK_18_27	Blautia	Blautia faecis
31B_14_1_H5	26	FALSE	Asare_maldipickr_92	Blautia faecis MSK_18_27	Blautia	Blautia faecis
31B_15_1_H6	26	FALSE	Asare_maldipickr_92	Blautia faecis MSK_18_27	Blautia	Blautia faecis
31B_2_1_G5	25	FALSE	Asare_maldipickr_92	Blautia faecis MSK_18_27	Blautia	Blautia faecis
31B_3_1_G6	26	FALSE	Asare_maldipickr_92	Blautia faecis MSK_18_27	Blautia	Blautia faecis
31B_4_1_G7	25	FALSE	Asare_maldipickr_92	Blautia faecis MSK_18_27	Blautia	Blautia faecis
31B_5_1_G8	26	FALSE	Asare_maldipickr_92	Blautia faecis MSK_18_27	Blautia	Blautia faecis
31B_6_1_G9	26	FALSE	Asare_maldipickr_92	Blautia faecis MSK_18_27	Blautia	Blautia faecis
31B_7_1_G10	26	FALSE	Asare_maldipickr_92	Blautia faecis MSK_18_27	Blautia	Blautia faecis
31B_9_1_G12	26	FALSE	Asare_maldipickr_92	Blautia faecis MSK_18_27	Blautia	Blautia faecis
36A_1_1_F1	27	FALSE	Asare_maldipickr_92	Blautia glucerasea MSK_21_93	Blautia	Blautia glucerasea
36A_11_1_F11	27	FALSE	Asare_maldipickr_92	Blautia glucerasea MSK_21_93	Blautia	Blautia glucerasea
36A_12_1_F12	27	FALSE	Asare_maldipickr_92	Blautia glucerasea MSK_21_93	Blautia	Blautia glucerasea
36A_13_1_G1	27	FALSE	Asare_maldipickr_92	Blautia glucerasea MSK_21_93	Blautia	Blautia glucerasea
36A_14_1_G2	27	FALSE	Asare_maldipickr_92	Blautia glucerasea MSK_21_93	Blautia	Blautia glucerasea
36A_15_1_G3	27	FALSE	Asare_maldipickr_92	Blautia glucerasea MSK_21_93	Blautia	Blautia glucerasea
36A_2_1_F2	27	FALSE	Asare_maldipickr_92	Blautia glucerasea MSK_21_93	Blautia	Blautia glucerasea
36A_3_1_F3	27	FALSE	Asare_maldipickr_92	Blautia glucerasea MSK_21_93	Blautia	Blautia glucerasea
36A_4_1_F4	27	FALSE	Asare_maldipickr_92	Blautia glucerasea MSK_21_93	Blautia	Blautia glucerasea
36A_5_1_F5	27	FALSE	Asare_maldipickr_92	Blautia glucerasea MSK_21_93	Blautia	Blautia glucerasea
36A_6_1_F6	27	FALSE	Asare_maldipickr_92	Blautia glucerasea MSK_21_93	Blautia	Blautia glucerasea
36A_7_1_F7	27	FALSE	Asare_maldipickr_92	Blautia glucerasea MSK_21_93	Blautia	Blautia glucerasea
36A_8_1_F8	27	FALSE	Asare_maldipickr_92	Blautia glucerasea MSK_21_93	Blautia	Blautia glucerasea
36A_9_1_F9	27	FALSE	Asare_maldipickr_92	Blautia glucerasea MSK_21_93	Blautia	Blautia glucerasea
36B_1_1_G4	27	FALSE	Asare_maldipickr_92	Blautia glucerasea MSK_21_93	Blautia	Blautia glucerasea
36B_10_1_H1	27	FALSE	Asare_maldipickr_92	Blautia glucerasea MSK_21_93	Blautia	Blautia glucerasea
36B_11_1_H2	27	FALSE	Asare_maldipickr_92	Blautia glucerasea MSK_21_93	Blautia	Blautia glucerasea
36B_12_1_H3	27	FALSE	Asare_maldipickr_92	Blautia glucerasea MSK_21_93	Blautia	Blautia glucerasea
36B_13_1_H4	27	FALSE	Asare_maldipickr_92	Blautia glucerasea MSK_21_93	Blautia	Blautia glucerasea
36B_14_1_H5	27	FALSE	Asare_maldipickr_92	Blautia glucerasea MSK_21_93	Blautia	Blautia glucerasea
36B_15_1_H6	27	FALSE	Asare_maldipickr_92	Blautia glucerasea MSK_21_93	Blautia	Blautia glucerasea
36B_5_1_G8	27	FALSE	Asare_maldipickr_92	Blautia glucerasea MSK_21_93	Blautia	Blautia glucerasea
36B_8_1_G11	27	FALSE	Asare_maldipickr_92	Blautia glucerasea MSK_21_93	Blautia	Blautia glucerasea
36B_9_1_G12	27	FALSE	Asare_maldipickr_92	Blautia glucerasea MSK_21_93	Blautia	Blautia glucerasea
39A_10_1_A10	28	FALSE	Asare_maldipickr_92	Blautia luti DSM_14534	Blautia	Blautia luti
39A_11_1_A11	28	FALSE	Asare_maldipickr_92	Blautia luti DSM_14534	Blautia	Blautia luti
39A_12_1_A12	28	FALSE	Asare_maldipickr_92	Blautia luti DSM_14534	Blautia	Blautia luti
39A_13_1_B1	28	FALSE	Asare_maldipickr_92	Blautia luti DSM_14534	Blautia	Blautia luti
39A_14_1_B2	28	FALSE	Asare_maldipickr_92	Blautia luti DSM_14534	Blautia	Blautia luti
39A_2_1_A2	28	FALSE	Asare_maldipickr_92	Blautia luti DSM_14534	Blautia	Blautia luti
39A_4_1_A4	28	FALSE	Asare_maldipickr_92	Blautia luti DSM_14534	Blautia	Blautia luti
39A_6_1_A6	28	FALSE	Asare_maldipickr_92	Blautia luti DSM_14534	Blautia	Blautia luti
39A_7_1_A7	28	FALSE	Asare_maldipickr_92	Blautia luti DSM_14534	Blautia	Blautia luti
39A_9_1_A9	28	FALSE	Asare_maldipickr_92	Blautia luti DSM_14534	Blautia	Blautia luti
39B_1_1_B4	29	FALSE	Asare_maldipickr_92	Blautia luti DSM_14534	Blautia	Blautia luti
39B_11_1_C2	29	FALSE	Asare_maldipickr_92	Blautia luti DSM_14534	Blautia	Blautia luti
39B_12_1_C3	29	FALSE	Asare_maldipickr_92	Blautia luti DSM_14534	Blautia	Blautia luti
39B_13_1_C4	29	FALSE	Asare_maldipickr_92	Blautia luti DSM_14534	Blautia	Blautia luti
39B_14_1_C5	29	FALSE	Asare_maldipickr_92	Blautia luti DSM_14534	Blautia	Blautia luti
39B_3_1_B6	29	FALSE	Asare_maldipickr_92	Blautia luti DSM_14534	Blautia	Blautia luti
39B_4_1_B7	29	FALSE	Asare_maldipickr_92	Blautia luti DSM_14534	Blautia	Blautia luti
39B_5_1_B8	29	FALSE	Asare_maldipickr_92	Blautia luti DSM_14534	Blautia	Blautia luti
39B_6_1_B9	29	FALSE	Asare_maldipickr_92	Blautia luti DSM_14534	Blautia	Blautia luti
39B_7_1_B10	29	FALSE	Asare_maldipickr_92	Blautia luti DSM_14534	Blautia	Blautia luti
39B_8_1_B11	29	FALSE	Asare_maldipickr_92	Blautia luti DSM_14534	Blautia	Blautia luti
51_10_1_A10	30	FALSE	Asare_maldipickr_92	Blautia obeum CLA-AA-H120	Blautia	Blautia obeum
51_11_1_A11	30	FALSE	Asare_maldipickr_92	Blautia obeum CLA-AA-H120	Blautia	Blautia obeum
51_12_1_A12	30	FALSE	Asare_maldipickr_92	Blautia obeum CLA-AA-H120	Blautia	Blautia obeum
51_14_1_B2	30	FALSE	Asare_maldipickr_92	Blautia obeum CLA-AA-H120	Blautia	Blautia obeum
51_15_1_B3	30	FALSE	Asare_maldipickr_92	Blautia obeum CLA-AA-H120	Blautia	Blautia obeum
51_16_1_B4	30	FALSE	Asare_maldipickr_92	Blautia obeum CLA-AA-H120	Blautia	Blautia obeum
51_17_1_B5	30	FALSE	Asare_maldipickr_92	Blautia obeum CLA-AA-H120	Blautia	Blautia obeum
51_18_1_B6	30	FALSE	Asare_maldipickr_92	Blautia obeum CLA-AA-H120	Blautia	Blautia obeum
51_19_1_B7	30	FALSE	Asare_maldipickr_92	Blautia obeum CLA-AA-H120	Blautia	Blautia obeum
51_2_1_A2	30	FALSE	Asare_maldipickr_92	Blautia obeum CLA-AA-H120	Blautia	Blautia obeum
51_20_1_B8	30	FALSE	Asare_maldipickr_92	Blautia obeum CLA-AA-H120	Blautia	Blautia obeum
51_21_1_B9	30	FALSE	Asare_maldipickr_92	Blautia obeum CLA-AA-H120	Blautia	Blautia obeum
51_22_1_B10	30	FALSE	Asare_maldipickr_92	Blautia obeum CLA-AA-H120	Blautia	Blautia obeum
51_25_1_C1	30	FALSE	Asare_maldipickr_92	Blautia obeum CLA-AA-H120	Blautia	Blautia obeum
51_26_1_C2	30	FALSE	Asare_maldipickr_92	Blautia obeum CLA-AA-H120	Blautia	Blautia obeum
51_27_1_C3	30	FALSE	Asare_maldipickr_92	Blautia obeum CLA-AA-H120	Blautia	Blautia obeum
51_28_1_C4	30	FALSE	Asare_maldipickr_92	Blautia obeum CLA-AA-H120	Blautia	Blautia obeum
51_29_1_C5	30	FALSE	Asare_maldipickr_92	Blautia obeum CLA-AA-H120	Blautia	Blautia obeum
51_3_1_A3	30	FALSE	Asare_maldipickr_92	Blautia obeum CLA-AA-H120	Blautia	Blautia obeum
51_30_1_C6	30	FALSE	Asare_maldipickr_92	Blautia obeum CLA-AA-H120	Blautia	Blautia obeum
51_4_1_A4	30	FALSE	Asare_maldipickr_92	Blautia obeum CLA-AA-H120	Blautia	Blautia obeum
51_6_1_A6	30	FALSE	Asare_maldipickr_92	Blautia obeum CLA-AA-H120	Blautia	Blautia obeum
51_7_1_A7	30	FALSE	Asare_maldipickr_92	Blautia obeum CLA-AA-H120	Blautia	Blautia obeum
51_8_1_A8	30	FALSE	Asare_maldipickr_92	Blautia obeum CLA-AA-H120	Blautia	Blautia obeum
51_9_1_A9	30	FALSE	Asare_maldipickr_92	Blautia obeum CLA-AA-H120	Blautia	Blautia obeum
53A_1_1_A1	32	FALSE	Asare_maldipickr_92	Blautia obeum MSK_13_37	Blautia	Blautia obeum
53A_11_1_A11	32	FALSE	Asare_maldipickr_92	Blautia obeum MSK_13_37	Blautia	Blautia obeum
53A_15_1_B3	32	FALSE	Asare_maldipickr_92	Blautia obeum MSK_13_37	Blautia	Blautia obeum
53A_16_1_E10	32	FALSE	Asare_maldipickr_92	Blautia obeum MSK_13_37	Blautia	Blautia obeum
53A_17_1_E11	32	FALSE	Asare_maldipickr_92	Blautia obeum MSK_13_37	Blautia	Blautia obeum
53A_18_1_E12	32	FALSE	Asare_maldipickr_92	Blautia obeum MSK_13_37	Blautia	Blautia obeum
53A_19_1_F1	33	FALSE	Asare_maldipickr_92	Blautia obeum MSK_13_37	Blautia	Blautia obeum
53A_2_1_A2	32	FALSE	Asare_maldipickr_92	Blautia obeum MSK_13_37	Blautia	Blautia obeum
53A_20_1_F2	32	FALSE	Asare_maldipickr_92	Blautia obeum MSK_13_37	Blautia	Blautia obeum
53A_3_1_A3	32	FALSE	Asare_maldipickr_92	Blautia obeum MSK_13_37	Blautia	Blautia obeum
53A_4_1_A4	32	FALSE	Asare_maldipickr_92	Blautia obeum MSK_13_37	Blautia	Blautia obeum
53A_5_1_A5	32	FALSE	Asare_maldipickr_92	Blautia obeum MSK_13_37	Blautia	Blautia obeum
53A_7_1_A7	32	FALSE	Asare_maldipickr_92	Blautia obeum MSK_13_37	Blautia	Blautia obeum
53A_8_1_A8	32	FALSE	Asare_maldipickr_92	Blautia obeum MSK_13_37	Blautia	Blautia obeum
53B_15_1_C6	34	FALSE	Asare_maldipickr_92	Blautia obeum MSK_13_37	Blautia	Blautia obeum
53B_17_1_F5	32	FALSE	Asare_maldipickr_92	Blautia obeum MSK_13_37	Blautia	Blautia obeum
53B_18_1_F6	32	FALSE	Asare_maldipickr_92	Blautia obeum MSK_13_37	Blautia	Blautia obeum
53B_21_1_F9	32	FALSE	Asare_maldipickr_92	Blautia obeum MSK_13_37	Blautia	Blautia obeum
53B_6_1_B9	34	FALSE	Asare_maldipickr_92	Blautia obeum MSK_13_37	Blautia	Blautia obeum
55A_10_1_D4	35	FALSE	Asare_maldipickr_92	Blautia obeum MSK_17_81	Blautia	Blautia obeum
55A_11_1_D5	35	FALSE	Asare_maldipickr_92	Blautia obeum MSK_17_81	Blautia	Blautia obeum
55A_12_1_D6	35	FALSE	Asare_maldipickr_92	Blautia obeum MSK_17_81	Blautia	Blautia obeum
55A_13_1_D7	35	FALSE	Asare_maldipickr_92	Blautia obeum MSK_17_81	Blautia	Blautia obeum
55A_14_1_D8	35	FALSE	Asare_maldipickr_92	Blautia obeum MSK_17_81	Blautia	Blautia obeum
55A_15_1_D9	35	FALSE	Asare_maldipickr_92	Blautia obeum MSK_17_81	Blautia	Blautia obeum
55A_5_1_C11	35	FALSE	Asare_maldipickr_92	Blautia obeum MSK_17_81	Blautia	Blautia obeum
55A_6_1_C12	35	FALSE	Asare_maldipickr_92	Blautia obeum MSK_17_81	Blautia	Blautia obeum
55A_7_1_D1	35	FALSE	Asare_maldipickr_92	Blautia obeum MSK_17_81	Blautia	Blautia obeum
55A_9_1_D3	35	FALSE	Asare_maldipickr_92	Blautia obeum MSK_17_81	Blautia	Blautia obeum
55B_1_1_D10	35	FALSE	Asare_maldipickr_92	Blautia obeum MSK_17_81	Blautia	Blautia obeum
55B_10_1_E7	35	FALSE	Asare_maldipickr_92	Blautia obeum MSK_17_81	Blautia	Blautia obeum
55B_11_1_E8	35	FALSE	Asare_maldipickr_92	Blautia obeum MSK_17_81	Blautia	Blautia obeum
55B_12_1_E9	35	FALSE	Asare_maldipickr_92	Blautia obeum MSK_17_81	Blautia	Blautia obeum
55B_13_1_E10	35	FALSE	Asare_maldipickr_92	Blautia obeum MSK_17_81	Blautia	Blautia obeum
55B_14_1_E11	35	FALSE	Asare_maldipickr_92	Blautia obeum MSK_17_81	Blautia	Blautia obeum
55B_15_1_E12	35	FALSE	Asare_maldipickr_92	Blautia obeum MSK_17_81	Blautia	Blautia obeum
55B_2_1_D11	35	FALSE	Asare_maldipickr_92	Blautia obeum MSK_17_81	Blautia	Blautia obeum
55B_3_1_D12	35	FALSE	Asare_maldipickr_92	Blautia obeum MSK_17_81	Blautia	Blautia obeum
55B_5_1_E2	35	FALSE	Asare_maldipickr_92	Blautia obeum MSK_17_81	Blautia	Blautia obeum
55B_6_1_E3	35	FALSE	Asare_maldipickr_92	Blautia obeum MSK_17_81	Blautia	Blautia obeum
55B_7_1_E4	35	FALSE	Asare_maldipickr_92	Blautia obeum MSK_17_81	Blautia	Blautia obeum
55B_8_1_E5	35	FALSE	Asare_maldipickr_92	Blautia obeum MSK_17_81	Blautia	Blautia obeum
55B_9_1_E6	35	FALSE	Asare_maldipickr_92	Blautia obeum MSK_17_81	Blautia	Blautia obeum
56_1_1_C7	36	FALSE	Asare_maldipickr_92	Blautia obeum MSK_18_40	Blautia	Blautia obeum
56_10_1_D4	36	FALSE	Asare_maldipickr_92	Blautia obeum MSK_18_40	Blautia	Blautia obeum
56_11_1_D5	36	FALSE	Asare_maldipickr_92	Blautia obeum MSK_18_40	Blautia	Blautia obeum
56_12_1_D6	36	FALSE	Asare_maldipickr_92	Blautia obeum MSK_18_40	Blautia	Blautia obeum
56_13_1_D7	36	FALSE	Asare_maldipickr_92	Blautia obeum MSK_18_40	Blautia	Blautia obeum
56_15_1_D9	36	FALSE	Asare_maldipickr_92	Blautia obeum MSK_18_40	Blautia	Blautia obeum
56_16_1_D10	36	FALSE	Asare_maldipickr_92	Blautia obeum MSK_18_40	Blautia	Blautia obeum
56_17_1_D11	36	FALSE	Asare_maldipickr_92	Blautia obeum MSK_18_40	Blautia	Blautia obeum
56_20_1_E2	36	FALSE	Asare_maldipickr_92	Blautia obeum MSK_18_40	Blautia	Blautia obeum
56_22_1_E4	36	FALSE	Asare_maldipickr_92	Blautia obeum MSK_18_40	Blautia	Blautia obeum
56_23_1_E5	36	FALSE	Asare_maldipickr_92	Blautia obeum MSK_18_40	Blautia	Blautia obeum
56_24_1_E6	36	FALSE	Asare_maldipickr_92	Blautia obeum MSK_18_40	Blautia	Blautia obeum
56_25_1_E7	36	FALSE	Asare_maldipickr_92	Blautia obeum MSK_18_40	Blautia	Blautia obeum
56_28_1_E10	36	FALSE	Asare_maldipickr_92	Blautia obeum MSK_18_40	Blautia	Blautia obeum
56_29_1_E11	36	FALSE	Asare_maldipickr_92	Blautia obeum MSK_18_40	Blautia	Blautia obeum
56_3_1_C9	37	FALSE	Asare_maldipickr_92	Blautia obeum MSK_18_40	Blautia	Blautia obeum
56_30_1_E12	36	FALSE	Asare_maldipickr_92	Blautia obeum MSK_18_40	Blautia	Blautia obeum
56_4_1_C10	36	FALSE	Asare_maldipickr_92	Blautia obeum MSK_18_40	Blautia	Blautia obeum
56_5_1_C11	36	FALSE	Asare_maldipickr_92	Blautia obeum MSK_18_40	Blautia	Blautia obeum
56_6_1_C12	36	FALSE	Asare_maldipickr_92	Blautia obeum MSK_18_40	Blautia	Blautia obeum
56_7_1_D1	36	FALSE	Asare_maldipickr_92	Blautia obeum MSK_18_40	Blautia	Blautia obeum
56_8_1_D2	36	FALSE	Asare_maldipickr_92	Blautia obeum MSK_18_40	Blautia	Blautia obeum
52_10_1_D4	38	FALSE	Asare_maldipickr_92	Blautia obeum NT5069	Blautia	Blautia obeum
52_11_1_D5	39	FALSE	Asare_maldipickr_92	Blautia obeum NT5069	Blautia	Blautia obeum
52_12_1_D6	38	FALSE	Asare_maldipickr_92	Blautia obeum NT5069	Blautia	Blautia obeum
52_13_1_D7	38	FALSE	Asare_maldipickr_92	Blautia obeum NT5069	Blautia	Blautia obeum
52_14_1_D8	39	FALSE	Asare_maldipickr_92	Blautia obeum NT5069	Blautia	Blautia obeum
52_16_1_D10	39	FALSE	Asare_maldipickr_92	Blautia obeum NT5069	Blautia	Blautia obeum
52_17_1_D11	39	FALSE	Asare_maldipickr_92	Blautia obeum NT5069	Blautia	Blautia obeum
52_2_1_C8	39	FALSE	Asare_maldipickr_92	Blautia obeum NT5069	Blautia	Blautia obeum
52_20_1_E2	39	FALSE	Asare_maldipickr_92	Blautia obeum NT5069	Blautia	Blautia obeum
52_22_1_E4	38	FALSE	Asare_maldipickr_92	Blautia obeum NT5069	Blautia	Blautia obeum
52_23_1_E5	39	FALSE	Asare_maldipickr_92	Blautia obeum NT5069	Blautia	Blautia obeum
52_25_1_E7	39	FALSE	Asare_maldipickr_92	Blautia obeum NT5069	Blautia	Blautia obeum
52_27_1_E9	39	FALSE	Asare_maldipickr_92	Blautia obeum NT5069	Blautia	Blautia obeum
52_28_1_E10	39	FALSE	Asare_maldipickr_92	Blautia obeum NT5069	Blautia	Blautia obeum
52_29_1_E11	39	FALSE	Asare_maldipickr_92	Blautia obeum NT5069	Blautia	Blautia obeum
52_3_1_C9	38	FALSE	Asare_maldipickr_92	Blautia obeum NT5069	Blautia	Blautia obeum
52_4_1_C10	38	FALSE	Asare_maldipickr_92	Blautia obeum NT5069	Blautia	Blautia obeum
52_5_1_C11	39	FALSE	Asare_maldipickr_92	Blautia obeum NT5069	Blautia	Blautia obeum
52_8_1_D2	39	FALSE	Asare_maldipickr_92	Blautia obeum NT5069	Blautia	Blautia obeum
74A_1_1_A5	40	FALSE	Asare_maldipickr_92	Blautia wexlerae DSM_19850	Blautia	Blautia wexlerae
74A_10_1_B2	40	FALSE	Asare_maldipickr_92	Blautia wexlerae DSM_19850	Blautia	Blautia wexlerae
74A_11_1_B3	40	FALSE	Asare_maldipickr_92	Blautia wexlerae DSM_19850	Blautia	Blautia wexlerae
74A_12_1_B4	40	FALSE	Asare_maldipickr_92	Blautia wexlerae DSM_19850	Blautia	Blautia wexlerae
74A_13_1_B5	40	FALSE	Asare_maldipickr_92	Blautia wexlerae DSM_19850	Blautia	Blautia wexlerae
74A_14_1_B6	40	FALSE	Asare_maldipickr_92	Blautia wexlerae DSM_19850	Blautia	Blautia wexlerae
74A_15_1_B7	40	FALSE	Asare_maldipickr_92	Blautia wexlerae DSM_19850	Blautia	Blautia wexlerae
74A_2_1_A6	40	FALSE	Asare_maldipickr_92	Blautia wexlerae DSM_19850	Blautia	Blautia wexlerae
74A_3_1_A7	40	FALSE	Asare_maldipickr_92	Blautia wexlerae DSM_19850	Blautia	Blautia wexlerae
74A_4_1_A8	40	FALSE	Asare_maldipickr_92	Blautia wexlerae DSM_19850	Blautia	Blautia wexlerae
74A_5_1_A9	40	FALSE	Asare_maldipickr_92	Blautia wexlerae DSM_19850	Blautia	Blautia wexlerae
74A_6_1_A10	40	FALSE	Asare_maldipickr_92	Blautia wexlerae DSM_19850	Blautia	Blautia wexlerae
74A_7_1_A11	40	FALSE	Asare_maldipickr_92	Blautia wexlerae DSM_19850	Blautia	Blautia wexlerae
74A_8_1_A12	40	FALSE	Asare_maldipickr_92	Blautia wexlerae DSM_19850	Blautia	Blautia wexlerae
74B_1_1_B8	40	FALSE	Asare_maldipickr_92	Blautia wexlerae DSM_19850	Blautia	Blautia wexlerae
74B_10_1_C5	40	FALSE	Asare_maldipickr_92	Blautia wexlerae DSM_19850	Blautia	Blautia wexlerae
74B_11_1_C6	40	FALSE	Asare_maldipickr_92	Blautia wexlerae DSM_19850	Blautia	Blautia wexlerae
74B_13_1_C8	40	FALSE	Asare_maldipickr_92	Blautia wexlerae DSM_19850	Blautia	Blautia wexlerae
74B_14_1_C9	40	FALSE	Asare_maldipickr_92	Blautia wexlerae DSM_19850	Blautia	Blautia wexlerae
74B_15_1_C10	40	FALSE	Asare_maldipickr_92	Blautia wexlerae DSM_19850	Blautia	Blautia wexlerae
74B_3_1_B10	40	FALSE	Asare_maldipickr_92	Blautia wexlerae DSM_19850	Blautia	Blautia wexlerae
74B_4_1_B11	40	FALSE	Asare_maldipickr_92	Blautia wexlerae DSM_19850	Blautia	Blautia wexlerae
74B_5_1_B12	40	FALSE	Asare_maldipickr_92	Blautia wexlerae DSM_19850	Blautia	Blautia wexlerae
74B_6_1_C1	40	FALSE	Asare_maldipickr_92	Blautia wexlerae DSM_19850	Blautia	Blautia wexlerae
74B_7_1_C2	40	FALSE	Asare_maldipickr_92	Blautia wexlerae DSM_19850	Blautia	Blautia wexlerae
74B_8_1_C3	40	FALSE	Asare_maldipickr_92	Blautia wexlerae DSM_19850	Blautia	Blautia wexlerae
74B_9_1_C4	40	FALSE	Asare_maldipickr_92	Blautia wexlerae DSM_19850	Blautia	Blautia wexlerae
75A_1_1_C11	40	FALSE	Asare_maldipickr_92	Blautia wexlerae DSM_25403	Blautia	Blautia wexlerae
75A_10_1_D8	40	FALSE	Asare_maldipickr_92	Blautia wexlerae DSM_25403	Blautia	Blautia wexlerae
75A_11_1_D9	40	FALSE	Asare_maldipickr_92	Blautia wexlerae DSM_25403	Blautia	Blautia wexlerae
75A_12_1_D10	40	FALSE	Asare_maldipickr_92	Blautia wexlerae DSM_25403	Blautia	Blautia wexlerae
75A_13_1_D11	40	FALSE	Asare_maldipickr_92	Blautia wexlerae DSM_25403	Blautia	Blautia wexlerae
75A_14_1_D12	40	FALSE	Asare_maldipickr_92	Blautia wexlerae DSM_25403	Blautia	Blautia wexlerae
75A_15_1_E1	40	FALSE	Asare_maldipickr_92	Blautia wexlerae DSM_25403	Blautia	Blautia wexlerae
75A_2_1_C12	40	FALSE	Asare_maldipickr_92	Blautia wexlerae DSM_25403	Blautia	Blautia wexlerae
75A_3_1_D1	40	FALSE	Asare_maldipickr_92	Blautia wexlerae DSM_25403	Blautia	Blautia wexlerae
75A_4_1_D2	40	FALSE	Asare_maldipickr_92	Blautia wexlerae DSM_25403	Blautia	Blautia wexlerae
75A_5_1_D3	40	FALSE	Asare_maldipickr_92	Blautia wexlerae DSM_25403	Blautia	Blautia wexlerae
75A_6_1_D4	40	FALSE	Asare_maldipickr_92	Blautia wexlerae DSM_25403	Blautia	Blautia wexlerae
75A_7_1_D5	40	FALSE	Asare_maldipickr_92	Blautia wexlerae DSM_25403	Blautia	Blautia wexlerae
75A_9_1_D7	40	FALSE	Asare_maldipickr_92	Blautia wexlerae DSM_25403	Blautia	Blautia wexlerae
75B_1_1_E2	40	FALSE	Asare_maldipickr_92	Blautia wexlerae DSM_25403	Blautia	Blautia wexlerae
75B_10_1_E11	40	FALSE	Asare_maldipickr_92	Blautia wexlerae DSM_25403	Blautia	Blautia wexlerae
75B_11_1_E12	40	FALSE	Asare_maldipickr_92	Blautia wexlerae DSM_25403	Blautia	Blautia wexlerae
75B_12_1_F1	40	FALSE	Asare_maldipickr_92	Blautia wexlerae DSM_25403	Blautia	Blautia wexlerae
75B_13_1_F2	40	FALSE	Asare_maldipickr_92	Blautia wexlerae DSM_25403	Blautia	Blautia wexlerae
75B_14_1_F3	40	FALSE	Asare_maldipickr_92	Blautia wexlerae DSM_25403	Blautia	Blautia wexlerae
75B_15_1_F4	40	FALSE	Asare_maldipickr_92	Blautia wexlerae DSM_25403	Blautia	Blautia wexlerae
75B_3_1_E4	40	FALSE	Asare_maldipickr_92	Blautia wexlerae DSM_25403	Blautia	Blautia wexlerae
75B_4_1_E5	40	FALSE	Asare_maldipickr_92	Blautia wexlerae DSM_25403	Blautia	Blautia wexlerae
75B_7_1_E8	40	FALSE	Asare_maldipickr_92	Blautia wexlerae DSM_25403	Blautia	Blautia wexlerae
75B_9_1_E10	40	FALSE	Asare_maldipickr_92	Blautia wexlerae DSM_25403	Blautia	Blautia wexlerae
76A_1_1_A1	41	FALSE	Asare_maldipickr_92	Blautia wexlerae MSK_14_2	Blautia	Blautia wexlerae
76A_10_1_A10	41	FALSE	Asare_maldipickr_92	Blautia wexlerae MSK_14_2	Blautia	Blautia wexlerae
76A_12_1_A12	41	FALSE	Asare_maldipickr_92	Blautia wexlerae MSK_14_2	Blautia	Blautia wexlerae
76A_13_1_B1	41	FALSE	Asare_maldipickr_92	Blautia wexlerae MSK_14_2	Blautia	Blautia wexlerae
76A_14_1_B2	41	FALSE	Asare_maldipickr_92	Blautia wexlerae MSK_14_2	Blautia	Blautia wexlerae
76A_15_1_B3	41	FALSE	Asare_maldipickr_92	Blautia wexlerae MSK_14_2	Blautia	Blautia wexlerae
76A_2_1_A2	41	FALSE	Asare_maldipickr_92	Blautia wexlerae MSK_14_2	Blautia	Blautia wexlerae
76A_3_1_A3	41	FALSE	Asare_maldipickr_92	Blautia wexlerae MSK_14_2	Blautia	Blautia wexlerae
76A_4_1_A4	41	FALSE	Asare_maldipickr_92	Blautia wexlerae MSK_14_2	Blautia	Blautia wexlerae
76A_5_1_A5	41	FALSE	Asare_maldipickr_92	Blautia wexlerae MSK_14_2	Blautia	Blautia wexlerae
76A_6_1_A6	41	FALSE	Asare_maldipickr_92	Blautia wexlerae MSK_14_2	Blautia	Blautia wexlerae
76A_7_1_A7	41	FALSE	Asare_maldipickr_92	Blautia wexlerae MSK_14_2	Blautia	Blautia wexlerae
76A_8_1_A8	41	FALSE	Asare_maldipickr_92	Blautia wexlerae MSK_14_2	Blautia	Blautia wexlerae
76A_9_1_A9	41	FALSE	Asare_maldipickr_92	Blautia wexlerae MSK_14_2	Blautia	Blautia wexlerae
76B_1_1_B4	41	FALSE	Asare_maldipickr_92	Blautia wexlerae MSK_14_2	Blautia	Blautia wexlerae
76B_10_1_C1	41	FALSE	Asare_maldipickr_92	Blautia wexlerae MSK_14_2	Blautia	Blautia wexlerae
76B_11_1_C2	41	FALSE	Asare_maldipickr_92	Blautia wexlerae MSK_14_2	Blautia	Blautia wexlerae
76B_12_1_C3	41	FALSE	Asare_maldipickr_92	Blautia wexlerae MSK_14_2	Blautia	Blautia wexlerae
76B_13_1_C4	41	FALSE	Asare_maldipickr_92	Blautia wexlerae MSK_14_2	Blautia	Blautia wexlerae
76B_14_1_C5	41	FALSE	Asare_maldipickr_92	Blautia wexlerae MSK_14_2	Blautia	Blautia wexlerae
76B_15_1_C6	41	FALSE	Asare_maldipickr_92	Blautia wexlerae MSK_14_2	Blautia	Blautia wexlerae
76B_4_1_B7	41	FALSE	Asare_maldipickr_92	Blautia wexlerae MSK_14_2	Blautia	Blautia wexlerae
76B_5_1_B8	41	FALSE	Asare_maldipickr_92	Blautia wexlerae MSK_14_2	Blautia	Blautia wexlerae
76B_6_1_B9	41	FALSE	Asare_maldipickr_92	Blautia wexlerae MSK_14_2	Blautia	Blautia wexlerae
76B_7_1_B10	41	FALSE	Asare_maldipickr_92	Blautia wexlerae MSK_14_2	Blautia	Blautia wexlerae
76B_9_1_B12	41	FALSE	Asare_maldipickr_92	Blautia wexlerae MSK_14_2	Blautia	Blautia wexlerae
78A_10_1_D4	42	FALSE	Asare_maldipickr_92	Blautia wexlerae MSK_17_7	Blautia	Blautia wexlerae
78A_11_1_D5	42	FALSE	Asare_maldipickr_92	Blautia wexlerae MSK_17_7	Blautia	Blautia wexlerae
78A_12_1_D6	42	FALSE	Asare_maldipickr_92	Blautia wexlerae MSK_17_7	Blautia	Blautia wexlerae
78A_14_1_D8	42	FALSE	Asare_maldipickr_92	Blautia wexlerae MSK_17_7	Blautia	Blautia wexlerae
78A_15_1_D9	42	FALSE	Asare_maldipickr_92	Blautia wexlerae MSK_17_7	Blautia	Blautia wexlerae
78A_2_1_C8	42	FALSE	Asare_maldipickr_92	Blautia wexlerae MSK_17_7	Blautia	Blautia wexlerae
78A_3_1_C9	42	FALSE	Asare_maldipickr_92	Blautia wexlerae MSK_17_7	Blautia	Blautia wexlerae
78A_4_1_C10	42	FALSE	Asare_maldipickr_92	Blautia wexlerae MSK_17_7	Blautia	Blautia wexlerae
78A_5_1_C11	42	FALSE	Asare_maldipickr_92	Blautia wexlerae MSK_17_7	Blautia	Blautia wexlerae
78A_6_1_C12	42	FALSE	Asare_maldipickr_92	Blautia wexlerae MSK_17_7	Blautia	Blautia wexlerae
78A_7_1_D1	42	FALSE	Asare_maldipickr_92	Blautia wexlerae MSK_17_7	Blautia	Blautia wexlerae
78A_8_1_D2	42	FALSE	Asare_maldipickr_92	Blautia wexlerae MSK_17_7	Blautia	Blautia wexlerae
78A_9_1_D3	42	FALSE	Asare_maldipickr_92	Blautia wexlerae MSK_17_7	Blautia	Blautia wexlerae
78B_1_1_D10	42	FALSE	Asare_maldipickr_92	Blautia wexlerae MSK_17_7	Blautia	Blautia wexlerae
78B_10_1_E7	42	FALSE	Asare_maldipickr_92	Blautia wexlerae MSK_17_7	Blautia	Blautia wexlerae
78B_11_1_E8	42	FALSE	Asare_maldipickr_92	Blautia wexlerae MSK_17_7	Blautia	Blautia wexlerae
78B_12_1_E9	42	FALSE	Asare_maldipickr_92	Blautia wexlerae MSK_17_7	Blautia	Blautia wexlerae
78B_14_1_E11	42	FALSE	Asare_maldipickr_92	Blautia wexlerae MSK_17_7	Blautia	Blautia wexlerae
78B_15_1_E12	42	FALSE	Asare_maldipickr_92	Blautia wexlerae MSK_17_7	Blautia	Blautia wexlerae
78B_2_1_D11	42	FALSE	Asare_maldipickr_92	Blautia wexlerae MSK_17_7	Blautia	Blautia wexlerae
78B_3_1_D12	42	FALSE	Asare_maldipickr_92	Blautia wexlerae MSK_17_7	Blautia	Blautia wexlerae
78B_6_1_E3	42	FALSE	Asare_maldipickr_92	Blautia wexlerae MSK_17_7	Blautia	Blautia wexlerae
78B_7_1_E4	42	FALSE	Asare_maldipickr_92	Blautia wexlerae MSK_17_7	Blautia	Blautia wexlerae
78B_8_1_E5	42	FALSE	Asare_maldipickr_92	Blautia wexlerae MSK_17_7	Blautia	Blautia wexlerae
78B_9_1_E6	42	FALSE	Asare_maldipickr_92	Blautia wexlerae MSK_17_7	Blautia	Blautia wexlerae
82A_1_1_A1	43	FALSE	Asare_maldipickr_92	Clostridium aldenense DSM_19262	Clostridium	Clostridium aldenense
82A_10_1_A10	43	FALSE	Asare_maldipickr_92	Clostridium aldenense DSM_19262	Clostridium	Clostridium aldenense
82A_13_1_B1	43	FALSE	Asare_maldipickr_92	Clostridium aldenense DSM_19262	Clostridium	Clostridium aldenense
82A_14_1_B2	43	FALSE	Asare_maldipickr_92	Clostridium aldenense DSM_19262	Clostridium	Clostridium aldenense
82A_15_1_B3	43	FALSE	Asare_maldipickr_92	Clostridium aldenense DSM_19262	Clostridium	Clostridium aldenense
82A_2_1_A2	43	FALSE	Asare_maldipickr_92	Clostridium aldenense DSM_19262	Clostridium	Clostridium aldenense
82A_3_1_A3	43	FALSE	Asare_maldipickr_92	Clostridium aldenense DSM_19262	Clostridium	Clostridium aldenense
82A_5_1_A5	43	FALSE	Asare_maldipickr_92	Clostridium aldenense DSM_19262	Clostridium	Clostridium aldenense
82A_6_1_A6	43	FALSE	Asare_maldipickr_92	Clostridium aldenense DSM_19262	Clostridium	Clostridium aldenense
82A_7_1_A7	43	FALSE	Asare_maldipickr_92	Clostridium aldenense DSM_19262	Clostridium	Clostridium aldenense
82A_8_1_A8	43	FALSE	Asare_maldipickr_92	Clostridium aldenense DSM_19262	Clostridium	Clostridium aldenense
82B_1_1_B4	43	FALSE	Asare_maldipickr_92	Clostridium aldenense DSM_19262	Clostridium	Clostridium aldenense
82B_11_1_C2	43	FALSE	Asare_maldipickr_92	Clostridium aldenense DSM_19262	Clostridium	Clostridium aldenense
82B_12_1_C3	43	FALSE	Asare_maldipickr_92	Clostridium aldenense DSM_19262	Clostridium	Clostridium aldenense
82B_13_1_C4	43	FALSE	Asare_maldipickr_92	Clostridium aldenense DSM_19262	Clostridium	Clostridium aldenense
82B_15_1_C6	43	FALSE	Asare_maldipickr_92	Clostridium aldenense DSM_19262	Clostridium	Clostridium aldenense
82B_2_1_B5	43	FALSE	Asare_maldipickr_92	Clostridium aldenense DSM_19262	Clostridium	Clostridium aldenense
82B_4_1_B7	43	FALSE	Asare_maldipickr_92	Clostridium aldenense DSM_19262	Clostridium	Clostridium aldenense
82B_5_1_B8	43	FALSE	Asare_maldipickr_92	Clostridium aldenense DSM_19262	Clostridium	Clostridium aldenense
82B_6_1_B9	43	FALSE	Asare_maldipickr_92	Clostridium aldenense DSM_19262	Clostridium	Clostridium aldenense
82B_7_1_B10	43	FALSE	Asare_maldipickr_92	Clostridium aldenense DSM_19262	Clostridium	Clostridium aldenense
82B_8_1_B11	43	FALSE	Asare_maldipickr_92	Clostridium aldenense DSM_19262	Clostridium	Clostridium aldenense
83A_1_1_F1	43	FALSE	Asare_maldipickr_92	Clostridium aldenense MSK_1_13	Clostridium	Clostridium aldenense
83A_11_1_F11	43	FALSE	Asare_maldipickr_92	Clostridium aldenense MSK_1_13	Clostridium	Clostridium aldenense
83A_12_1_F12	43	FALSE	Asare_maldipickr_92	Clostridium aldenense MSK_1_13	Clostridium	Clostridium aldenense
83A_13_1_G1	43	FALSE	Asare_maldipickr_92	Clostridium aldenense MSK_1_13	Clostridium	Clostridium aldenense
83A_14_1_G2	43	FALSE	Asare_maldipickr_92	Clostridium aldenense MSK_1_13	Clostridium	Clostridium aldenense
83A_2_1_F2	43	FALSE	Asare_maldipickr_92	Clostridium aldenense MSK_1_13	Clostridium	Clostridium aldenense
83A_3_1_F3	44	FALSE	Asare_maldipickr_92	Clostridium aldenense MSK_1_13	Clostridium	Clostridium aldenense
83A_4_1_F4	44	FALSE	Asare_maldipickr_92	Clostridium aldenense MSK_1_13	Clostridium	Clostridium aldenense
83A_5_1_F5	43	FALSE	Asare_maldipickr_92	Clostridium aldenense MSK_1_13	Clostridium	Clostridium aldenense
83A_7_1_F7	43	FALSE	Asare_maldipickr_92	Clostridium aldenense MSK_1_13	Clostridium	Clostridium aldenense
83A_8_1_F8	43	FALSE	Asare_maldipickr_92	Clostridium aldenense MSK_1_13	Clostridium	Clostridium aldenense
83A_9_1_F9	43	FALSE	Asare_maldipickr_92	Clostridium aldenense MSK_1_13	Clostridium	Clostridium aldenense
83B_1_1_G4	43	FALSE	Asare_maldipickr_92	Clostridium aldenense MSK_1_13	Clostridium	Clostridium aldenense
83B_12_1_H3	43	FALSE	Asare_maldipickr_92	Clostridium aldenense MSK_1_13	Clostridium	Clostridium aldenense
83B_13_1_H4	43	FALSE	Asare_maldipickr_92	Clostridium aldenense MSK_1_13	Clostridium	Clostridium aldenense
83B_14_1_H5	43	FALSE	Asare_maldipickr_92	Clostridium aldenense MSK_1_13	Clostridium	Clostridium aldenense
83B_2_1_G5	43	FALSE	Asare_maldipickr_92	Clostridium aldenense MSK_1_13	Clostridium	Clostridium aldenense
83B_3_1_G6	45	FALSE	Asare_maldipickr_92	Clostridium aldenense MSK_1_13	Clostridium	Clostridium aldenense
83B_4_1_G7	45	FALSE	Asare_maldipickr_92	Clostridium aldenense MSK_1_13	Clostridium	Clostridium aldenense
83B_5_1_G8	45	FALSE	Asare_maldipickr_92	Clostridium aldenense MSK_1_13	Clostridium	Clostridium aldenense
83B_6_1_G9	43	FALSE	Asare_maldipickr_92	Clostridium aldenense MSK_1_13	Clostridium	Clostridium aldenense
83B_7_1_G10	43	FALSE	Asare_maldipickr_92	Clostridium aldenense MSK_1_13	Clostridium	Clostridium aldenense
83B_8_1_G11	43	FALSE	Asare_maldipickr_92	Clostridium aldenense MSK_1_13	Clostridium	Clostridium aldenense
83B_9_1_G12	43	FALSE	Asare_maldipickr_92	Clostridium aldenense MSK_1_13	Clostridium	Clostridium aldenense
84A_10_1_A10	44	FALSE	Asare_maldipickr_92	Clostridium aldenense MSK_1_17	Clostridium	Clostridium aldenense
84A_11_1_A11	45	FALSE	Asare_maldipickr_92	Clostridium aldenense MSK_1_17	Clostridium	Clostridium aldenense
84A_12_1_A12	45	FALSE	Asare_maldipickr_92	Clostridium aldenense MSK_1_17	Clostridium	Clostridium aldenense
84A_13_1_B1	45	FALSE	Asare_maldipickr_92	Clostridium aldenense MSK_1_17	Clostridium	Clostridium aldenense
84A_2_1_A2	43	FALSE	Asare_maldipickr_92	Clostridium aldenense MSK_1_17	Clostridium	Clostridium aldenense
84A_3_1_A3	43	FALSE	Asare_maldipickr_92	Clostridium aldenense MSK_1_17	Clostridium	Clostridium aldenense
84A_5_1_A5	45	FALSE	Asare_maldipickr_92	Clostridium aldenense MSK_1_17	Clostridium	Clostridium aldenense
84A_6_1_A6	45	FALSE	Asare_maldipickr_92	Clostridium aldenense MSK_1_17	Clostridium	Clostridium aldenense
84A_7_1_A7	45	FALSE	Asare_maldipickr_92	Clostridium aldenense MSK_1_17	Clostridium	Clostridium aldenense
84A_8_1_A8	43	FALSE	Asare_maldipickr_92	Clostridium aldenense MSK_1_17	Clostridium	Clostridium aldenense
84A_9_1_A9	43	FALSE	Asare_maldipickr_92	Clostridium aldenense MSK_1_17	Clostridium	Clostridium aldenense
84B_1_1_B4	45	FALSE	Asare_maldipickr_92	Clostridium aldenense MSK_1_17	Clostridium	Clostridium aldenense
84B_10_1_C1	45	FALSE	Asare_maldipickr_92	Clostridium aldenense MSK_1_17	Clostridium	Clostridium aldenense
84B_11_1_C2	44	FALSE	Asare_maldipickr_92	Clostridium aldenense MSK_1_17	Clostridium	Clostridium aldenense
84B_12_1_C3	44	FALSE	Asare_maldipickr_92	Clostridium aldenense MSK_1_17	Clostridium	Clostridium aldenense
84B_13_1_C4	45	FALSE	Asare_maldipickr_92	Clostridium aldenense MSK_1_17	Clostridium	Clostridium aldenense
84B_14_1_C5	44	FALSE	Asare_maldipickr_92	Clostridium aldenense MSK_1_17	Clostridium	Clostridium aldenense
84B_15_1_C6	44	FALSE	Asare_maldipickr_92	Clostridium aldenense MSK_1_17	Clostridium	Clostridium aldenense
84B_3_1_B6	45	FALSE	Asare_maldipickr_92	Clostridium aldenense MSK_1_17	Clostridium	Clostridium aldenense
84B_4_1_B7	45	FALSE	Asare_maldipickr_92	Clostridium aldenense MSK_1_17	Clostridium	Clostridium aldenense
84B_5_1_B8	43	FALSE	Asare_maldipickr_92	Clostridium aldenense MSK_1_17	Clostridium	Clostridium aldenense
84B_8_1_B11	44	FALSE	Asare_maldipickr_92	Clostridium aldenense MSK_1_17	Clostridium	Clostridium aldenense
84B_9_1_B12	44	FALSE	Asare_maldipickr_92	Clostridium aldenense MSK_1_17	Clostridium	Clostridium aldenense
102_1_1_C7	46	FALSE	Asare_maldipickr_92	Clostridium scindens ATCC_35704	Clostridium	Clostridium scindens
102_10_1_D4	46	FALSE	Asare_maldipickr_92	Clostridium scindens ATCC_35704	Clostridium	Clostridium scindens
102_11_1_D5	46	FALSE	Asare_maldipickr_92	Clostridium scindens ATCC_35704	Clostridium	Clostridium scindens
102_12_1_D6	47	FALSE	Asare_maldipickr_92	Clostridium scindens ATCC_35704	Clostridium	Clostridium scindens
102_13_1_D7	46	FALSE	Asare_maldipickr_92	Clostridium scindens ATCC_35704	Clostridium	Clostridium scindens
102_14_1_D8	46	FALSE	Asare_maldipickr_92	Clostridium scindens ATCC_35704	Clostridium	Clostridium scindens
102_15_1_D9	46	FALSE	Asare_maldipickr_92	Clostridium scindens ATCC_35704	Clostridium	Clostridium scindens
102_17_1_D11	46	FALSE	Asare_maldipickr_92	Clostridium scindens ATCC_35704	Clostridium	Clostridium scindens
102_18_1_D12	46	FALSE	Asare_maldipickr_92	Clostridium scindens ATCC_35704	Clostridium	Clostridium scindens
102_2_1_C8	46	FALSE	Asare_maldipickr_92	Clostridium scindens ATCC_35704	Clostridium	Clostridium scindens
102_20_1_E2	46	FALSE	Asare_maldipickr_92	Clostridium scindens ATCC_35704	Clostridium	Clostridium scindens
102_21_1_E3	46	FALSE	Asare_maldipickr_92	Clostridium scindens ATCC_35704	Clostridium	Clostridium scindens
102_22_1_E4	46	FALSE	Asare_maldipickr_92	Clostridium scindens ATCC_35704	Clostridium	Clostridium scindens
102_23_1_E5	47	FALSE	Asare_maldipickr_92	Clostridium scindens ATCC_35704	Clostridium	Clostridium scindens
102_25_1_E7	47	FALSE	Asare_maldipickr_92	Clostridium scindens ATCC_35704	Clostridium	Clostridium scindens
102_26_1_E8	47	FALSE	Asare_maldipickr_92	Clostridium scindens ATCC_35704	Clostridium	Clostridium scindens
102_27_1_E9	46	FALSE	Asare_maldipickr_92	Clostridium scindens ATCC_35704	Clostridium	Clostridium scindens
102_28_1_E10	46	FALSE	Asare_maldipickr_92	Clostridium scindens ATCC_35704	Clostridium	Clostridium scindens
102_29_1_E11	46	FALSE	Asare_maldipickr_92	Clostridium scindens ATCC_35704	Clostridium	Clostridium scindens
102_3_1_C9	46	FALSE	Asare_maldipickr_92	Clostridium scindens ATCC_35704	Clostridium	Clostridium scindens
102_30_1_E12	46	FALSE	Asare_maldipickr_92	Clostridium scindens ATCC_35704	Clostridium	Clostridium scindens
102_4_1_C10	47	FALSE	Asare_maldipickr_92	Clostridium scindens ATCC_35704	Clostridium	Clostridium scindens
102_8_1_D2	47	FALSE	Asare_maldipickr_92	Clostridium scindens ATCC_35704	Clostridium	Clostridium scindens
109_10_1_D4	48	FALSE	Asare_maldipickr_92	Clostridium scindens JCM_10422	Clostridium	Clostridium scindens
109_11_1_D5	48	FALSE	Asare_maldipickr_92	Clostridium scindens JCM_10422	Clostridium	Clostridium scindens
109_12_1_D6	48	FALSE	Asare_maldipickr_92	Clostridium scindens JCM_10422	Clostridium	Clostridium scindens
109_13_1_D7	48	FALSE	Asare_maldipickr_92	Clostridium scindens JCM_10422	Clostridium	Clostridium scindens
109_14_1_D8	48	FALSE	Asare_maldipickr_92	Clostridium scindens JCM_10422	Clostridium	Clostridium scindens
109_15_1_D9	48	FALSE	Asare_maldipickr_92	Clostridium scindens JCM_10422	Clostridium	Clostridium scindens
109_16_1_D10	48	FALSE	Asare_maldipickr_92	Clostridium scindens JCM_10422	Clostridium	Clostridium scindens
109_17_1_D11	48	FALSE	Asare_maldipickr_92	Clostridium scindens JCM_10422	Clostridium	Clostridium scindens
109_18_1_D12	48	FALSE	Asare_maldipickr_92	Clostridium scindens JCM_10422	Clostridium	Clostridium scindens
109_20_1_E2	48	FALSE	Asare_maldipickr_92	Clostridium scindens JCM_10422	Clostridium	Clostridium scindens
109_21_1_E3	48	FALSE	Asare_maldipickr_92	Clostridium scindens JCM_10422	Clostridium	Clostridium scindens
109_22_1_E4	48	FALSE	Asare_maldipickr_92	Clostridium scindens JCM_10422	Clostridium	Clostridium scindens
109_23_1_E5	48	FALSE	Asare_maldipickr_92	Clostridium scindens JCM_10422	Clostridium	Clostridium scindens
109_24_1_E6	48	FALSE	Asare_maldipickr_92	Clostridium scindens JCM_10422	Clostridium	Clostridium scindens
109_25_1_E7	48	FALSE	Asare_maldipickr_92	Clostridium scindens JCM_10422	Clostridium	Clostridium scindens
109_26_1_E8	48	FALSE	Asare_maldipickr_92	Clostridium scindens JCM_10422	Clostridium	Clostridium scindens
109_27_1_E9	48	FALSE	Asare_maldipickr_92	Clostridium scindens JCM_10422	Clostridium	Clostridium scindens
109_29_1_E11	48	FALSE	Asare_maldipickr_92	Clostridium scindens JCM_10422	Clostridium	Clostridium scindens
109_3_1_C9	48	FALSE	Asare_maldipickr_92	Clostridium scindens JCM_10422	Clostridium	Clostridium scindens
109_30_1_E12	48	FALSE	Asare_maldipickr_92	Clostridium scindens JCM_10422	Clostridium	Clostridium scindens
109_4_1_C10	48	FALSE	Asare_maldipickr_92	Clostridium scindens JCM_10422	Clostridium	Clostridium scindens
109_7_1_D1	48	FALSE	Asare_maldipickr_92	Clostridium scindens JCM_10422	Clostridium	Clostridium scindens
109_9_1_D3	48	FALSE	Asare_maldipickr_92	Clostridium scindens JCM_10422	Clostridium	Clostridium scindens
103A_1_1_F1	49	FALSE	Asare_maldipickr_92	Clostridium scindens MSK_1_16	Clostridium	Clostridium scindens
103A_13_1_G1	50	FALSE	Asare_maldipickr_92	Clostridium scindens MSK_1_16	Clostridium	Clostridium scindens
103A_2_1_F2	49	FALSE	Asare_maldipickr_92	Clostridium scindens MSK_1_16	Clostridium	Clostridium scindens
103A_3_1_F3	49	FALSE	Asare_maldipickr_92	Clostridium scindens MSK_1_16	Clostridium	Clostridium scindens
103A_4_1_F4	49	FALSE	Asare_maldipickr_92	Clostridium scindens MSK_1_16	Clostridium	Clostridium scindens
103A_5_1_F5	50	FALSE	Asare_maldipickr_92	Clostridium scindens MSK_1_16	Clostridium	Clostridium scindens
103A_6_1_F6	50	FALSE	Asare_maldipickr_92	Clostridium scindens MSK_1_16	Clostridium	Clostridium scindens
103A_8_1_F8	50	FALSE	Asare_maldipickr_92	Clostridium scindens MSK_1_16	Clostridium	Clostridium scindens
103B_1_1_G4	51	FALSE	Asare_maldipickr_92	Clostridium scindens MSK_1_16	Clostridium	Clostridium scindens
103B_12_1_H3	51	FALSE	Asare_maldipickr_92	Clostridium scindens MSK_1_16	Clostridium	Clostridium scindens
103B_14_1_H5	51	FALSE	Asare_maldipickr_92	Clostridium scindens MSK_1_16	Clostridium	Clostridium scindens
103B_15_1_H6	51	FALSE	Asare_maldipickr_92	Clostridium scindens MSK_1_16	Clostridium	Clostridium scindens
103B_2_1_G5	51	FALSE	Asare_maldipickr_92	Clostridium scindens MSK_1_16	Clostridium	Clostridium scindens
103B_3_1_G6	51	FALSE	Asare_maldipickr_92	Clostridium scindens MSK_1_16	Clostridium	Clostridium scindens
103B_4_1_G7	51	FALSE	Asare_maldipickr_92	Clostridium scindens MSK_1_16	Clostridium	Clostridium scindens
103B_5_1_G8	51	FALSE	Asare_maldipickr_92	Clostridium scindens MSK_1_16	Clostridium	Clostridium scindens
103B_6_1_G9	51	FALSE	Asare_maldipickr_92	Clostridium scindens MSK_1_16	Clostridium	Clostridium scindens
103B_7_1_G10	51	FALSE	Asare_maldipickr_92	Clostridium scindens MSK_1_16	Clostridium	Clostridium scindens
103B_9_1_G12	51	FALSE	Asare_maldipickr_92	Clostridium scindens MSK_1_16	Clostridium	Clostridium scindens
114A_1_1_C7	52	FALSE	Asare_maldipickr_92	Clostridium symbiosum DSM_108200	Clostridium	Clostridium symbiosum
114A_11_1_D5	53	FALSE	Asare_maldipickr_92	Clostridium symbiosum DSM_108200	Clostridium	Clostridium symbiosum
114A_12_1_D6	53	FALSE	Asare_maldipickr_92	Clostridium symbiosum DSM_108200	Clostridium	Clostridium symbiosum
114A_13_1_D7	53	FALSE	Asare_maldipickr_92	Clostridium symbiosum DSM_108200	Clostridium	Clostridium symbiosum
114A_15_1_D9	53	FALSE	Asare_maldipickr_92	Clostridium symbiosum DSM_108200	Clostridium	Clostridium symbiosum
114A_16_1_D10	53	FALSE	Asare_maldipickr_92	Clostridium symbiosum DSM_108200	Clostridium	Clostridium symbiosum
114A_4_1_C10	53	FALSE	Asare_maldipickr_92	Clostridium symbiosum DSM_108200	Clostridium	Clostridium symbiosum
114A_5_1_C11	53	FALSE	Asare_maldipickr_92	Clostridium symbiosum DSM_108200	Clostridium	Clostridium symbiosum
114A_6_1_C12	53	FALSE	Asare_maldipickr_92	Clostridium symbiosum DSM_108200	Clostridium	Clostridium symbiosum
114A_7_1_D1	53	FALSE	Asare_maldipickr_92	Clostridium symbiosum DSM_108200	Clostridium	Clostridium symbiosum
114A_8_1_D2	53	FALSE	Asare_maldipickr_92	Clostridium symbiosum DSM_108200	Clostridium	Clostridium symbiosum
114A_9_1_D3	52	FALSE	Asare_maldipickr_92	Clostridium symbiosum DSM_108200	Clostridium	Clostridium symbiosum
114B_1_1_D11	52	FALSE	Asare_maldipickr_92	Clostridium symbiosum DSM_108200	Clostridium	Clostridium symbiosum
114B_10_1_E8	53	FALSE	Asare_maldipickr_92	Clostridium symbiosum DSM_108200	Clostridium	Clostridium symbiosum
114B_11_1_E9	53	FALSE	Asare_maldipickr_92	Clostridium symbiosum DSM_108200	Clostridium	Clostridium symbiosum
114B_12_1_E10	53	FALSE	Asare_maldipickr_92	Clostridium symbiosum DSM_108200	Clostridium	Clostridium symbiosum
114B_13_1_E11	53	FALSE	Asare_maldipickr_92	Clostridium symbiosum DSM_108200	Clostridium	Clostridium symbiosum
114B_14_1_E12	53	FALSE	Asare_maldipickr_92	Clostridium symbiosum DSM_108200	Clostridium	Clostridium symbiosum
114B_15_1_F1	53	FALSE	Asare_maldipickr_92	Clostridium symbiosum DSM_108200	Clostridium	Clostridium symbiosum
114B_3_1_E1	53	FALSE	Asare_maldipickr_92	Clostridium symbiosum DSM_108200	Clostridium	Clostridium symbiosum
114B_4_1_E2	53	FALSE	Asare_maldipickr_92	Clostridium symbiosum DSM_108200	Clostridium	Clostridium symbiosum
114B_6_1_E4	53	FALSE	Asare_maldipickr_92	Clostridium symbiosum DSM_108200	Clostridium	Clostridium symbiosum
114B_8_1_E6	53	FALSE	Asare_maldipickr_92	Clostridium symbiosum DSM_108200	Clostridium	Clostridium symbiosum
114B_9_1_E7	53	FALSE	Asare_maldipickr_92	Clostridium symbiosum DSM_108200	Clostridium	Clostridium symbiosum
111A_1_1_D10	52	FALSE	Asare_maldipickr_92	Clostridium symbiosum DSM_108250	Clostridium	Clostridium symbiosum
111A_10_1_E7	52	FALSE	Asare_maldipickr_92	Clostridium symbiosum DSM_108250	Clostridium	Clostridium symbiosum
111A_11_1_E8	52	FALSE	Asare_maldipickr_92	Clostridium symbiosum DSM_108250	Clostridium	Clostridium symbiosum
111A_12_1_E9	52	FALSE	Asare_maldipickr_92	Clostridium symbiosum DSM_108250	Clostridium	Clostridium symbiosum
111A_13_1_E10	52	FALSE	Asare_maldipickr_92	Clostridium symbiosum DSM_108250	Clostridium	Clostridium symbiosum
111A_14_1_E11	52	FALSE	Asare_maldipickr_92	Clostridium symbiosum DSM_108250	Clostridium	Clostridium symbiosum
111A_15_1_E12	52	FALSE	Asare_maldipickr_92	Clostridium symbiosum DSM_108250	Clostridium	Clostridium symbiosum
111A_2_1_D11	52	FALSE	Asare_maldipickr_92	Clostridium symbiosum DSM_108250	Clostridium	Clostridium symbiosum
111A_3_1_D12	52	FALSE	Asare_maldipickr_92	Clostridium symbiosum DSM_108250	Clostridium	Clostridium symbiosum
111A_4_1_E1	52	FALSE	Asare_maldipickr_92	Clostridium symbiosum DSM_108250	Clostridium	Clostridium symbiosum
111A_5_1_E2	52	FALSE	Asare_maldipickr_92	Clostridium symbiosum DSM_108250	Clostridium	Clostridium symbiosum
111A_6_1_E3	52	FALSE	Asare_maldipickr_92	Clostridium symbiosum DSM_108250	Clostridium	Clostridium symbiosum
111A_7_1_E4	52	FALSE	Asare_maldipickr_92	Clostridium symbiosum DSM_108250	Clostridium	Clostridium symbiosum
111A_8_1_E5	52	FALSE	Asare_maldipickr_92	Clostridium symbiosum DSM_108250	Clostridium	Clostridium symbiosum
111A_9_1_E6	52	FALSE	Asare_maldipickr_92	Clostridium symbiosum DSM_108250	Clostridium	Clostridium symbiosum
111B_10_1_F10	52	FALSE	Asare_maldipickr_92	Clostridium symbiosum DSM_108250	Clostridium	Clostridium symbiosum
111B_11_1_F11	52	FALSE	Asare_maldipickr_92	Clostridium symbiosum DSM_108250	Clostridium	Clostridium symbiosum
111B_12_1_F12	52	FALSE	Asare_maldipickr_92	Clostridium symbiosum DSM_108250	Clostridium	Clostridium symbiosum
111B_14_1_G2	52	FALSE	Asare_maldipickr_92	Clostridium symbiosum DSM_108250	Clostridium	Clostridium symbiosum
111B_15_1_G3	52	FALSE	Asare_maldipickr_92	Clostridium symbiosum DSM_108250	Clostridium	Clostridium symbiosum
111B_2_1_F2	52	FALSE	Asare_maldipickr_92	Clostridium symbiosum DSM_108250	Clostridium	Clostridium symbiosum
111B_3_1_F3	52	FALSE	Asare_maldipickr_92	Clostridium symbiosum DSM_108250	Clostridium	Clostridium symbiosum
111B_4_1_F4	52	FALSE	Asare_maldipickr_92	Clostridium symbiosum DSM_108250	Clostridium	Clostridium symbiosum
111B_5_1_F5	52	FALSE	Asare_maldipickr_92	Clostridium symbiosum DSM_108250	Clostridium	Clostridium symbiosum
111B_6_1_F6	52	FALSE	Asare_maldipickr_92	Clostridium symbiosum DSM_108250	Clostridium	Clostridium symbiosum
111B_7_1_F7	52	FALSE	Asare_maldipickr_92	Clostridium symbiosum DSM_108250	Clostridium	Clostridium symbiosum
111B_8_1_F8	52	FALSE	Asare_maldipickr_92	Clostridium symbiosum DSM_108250	Clostridium	Clostridium symbiosum
111B_9__1_F9	52	FALSE	Asare_maldipickr_92	Clostridium symbiosum DSM_108250	Clostridium	Clostridium symbiosum
113A_1_1_C2	53	FALSE	Asare_maldipickr_92	Clostridium symbiosum DSM_29356	Clostridium	Clostridium symbiosum
113A_10_1_C11	53	FALSE	Asare_maldipickr_92	Clostridium symbiosum DSM_29356	Clostridium	Clostridium symbiosum
113A_11_1_C12	53	FALSE	Asare_maldipickr_92	Clostridium symbiosum DSM_29356	Clostridium	Clostridium symbiosum
113A_12_1_D1	52	FALSE	Asare_maldipickr_92	Clostridium symbiosum DSM_29356	Clostridium	Clostridium symbiosum
113A_13_1_D2	53	FALSE	Asare_maldipickr_92	Clostridium symbiosum DSM_29356	Clostridium	Clostridium symbiosum
113A_14_1_D3	53	FALSE	Asare_maldipickr_92	Clostridium symbiosum DSM_29356	Clostridium	Clostridium symbiosum
113A_15_1_D4	52	FALSE	Asare_maldipickr_92	Clostridium symbiosum DSM_29356	Clostridium	Clostridium symbiosum
113A_2_1_C3	53	FALSE	Asare_maldipickr_92	Clostridium symbiosum DSM_29356	Clostridium	Clostridium symbiosum
113A_3_1_C4	53	FALSE	Asare_maldipickr_92	Clostridium symbiosum DSM_29356	Clostridium	Clostridium symbiosum
113A_4_1_C5	53	FALSE	Asare_maldipickr_92	Clostridium symbiosum DSM_29356	Clostridium	Clostridium symbiosum
113A_6_1_C7	53	FALSE	Asare_maldipickr_92	Clostridium symbiosum DSM_29356	Clostridium	Clostridium symbiosum
113A_7_1_C8	53	FALSE	Asare_maldipickr_92	Clostridium symbiosum DSM_29356	Clostridium	Clostridium symbiosum
113A_8_1_C9	53	FALSE	Asare_maldipickr_92	Clostridium symbiosum DSM_29356	Clostridium	Clostridium symbiosum
113B_1_1_D5	52	FALSE	Asare_maldipickr_92	Clostridium symbiosum DSM_29356	Clostridium	Clostridium symbiosum
113B_11_1_E3	52	FALSE	Asare_maldipickr_92	Clostridium symbiosum DSM_29356	Clostridium	Clostridium symbiosum
113B_12_1_E4	52	FALSE	Asare_maldipickr_92	Clostridium symbiosum DSM_29356	Clostridium	Clostridium symbiosum
113B_13_1_E5	52	FALSE	Asare_maldipickr_92	Clostridium symbiosum DSM_29356	Clostridium	Clostridium symbiosum
113B_14_1_E6	52	FALSE	Asare_maldipickr_92	Clostridium symbiosum DSM_29356	Clostridium	Clostridium symbiosum
113B_15_1_E7	52	FALSE	Asare_maldipickr_92	Clostridium symbiosum DSM_29356	Clostridium	Clostridium symbiosum
113B_3_1_D7	52	FALSE	Asare_maldipickr_92	Clostridium symbiosum DSM_29356	Clostridium	Clostridium symbiosum
113B_5_1_D9	52	FALSE	Asare_maldipickr_92	Clostridium symbiosum DSM_29356	Clostridium	Clostridium symbiosum
113B_6_1_D10	53	FALSE	Asare_maldipickr_92	Clostridium symbiosum DSM_29356	Clostridium	Clostridium symbiosum
113B_7_1_D11	52	FALSE	Asare_maldipickr_92	Clostridium symbiosum DSM_29356	Clostridium	Clostridium symbiosum
113B_8_1_D12	52	FALSE	Asare_maldipickr_92	Clostridium symbiosum DSM_29356	Clostridium	Clostridium symbiosum
Clostridium_symbiosum_WAL_14673_ClostriTOF_A10	54	FALSE	Asare_maldipickr_92	Clostridium symbiosum WAL_14673	Clostridium	Clostridium symbiosum
Clostridium_symbiosum_WAL_14673_ClostriTOF_A11	54	FALSE	Asare_maldipickr_92	Clostridium symbiosum WAL_14673	Clostridium	Clostridium symbiosum
Clostridium_symbiosum_WAL_14673_ClostriTOF_A12	54	FALSE	Asare_maldipickr_92	Clostridium symbiosum WAL_14673	Clostridium	Clostridium symbiosum
Clostridium_symbiosum_WAL_14673_ClostriTOF_A5	55	FALSE	Asare_maldipickr_92	Clostridium symbiosum WAL_14673	Clostridium	Clostridium symbiosum
Clostridium_symbiosum_WAL_14673_ClostriTOF_A6	54	FALSE	Asare_maldipickr_92	Clostridium symbiosum WAL_14673	Clostridium	Clostridium symbiosum
Clostridium_symbiosum_WAL_14673_ClostriTOF_A7	54	FALSE	Asare_maldipickr_92	Clostridium symbiosum WAL_14673	Clostridium	Clostridium symbiosum
Clostridium_symbiosum_WAL_14673_ClostriTOF_A8	54	FALSE	Asare_maldipickr_92	Clostridium symbiosum WAL_14673	Clostridium	Clostridium symbiosum
Clostridium_symbiosum_WAL_14673_ClostriTOF_A9	54	FALSE	Asare_maldipickr_92	Clostridium symbiosum WAL_14673	Clostridium	Clostridium symbiosum
Clostridium_symbiosum_WAL_14673_ClostriTOF_B1	54	FALSE	Asare_maldipickr_92	Clostridium symbiosum WAL_14673	Clostridium	Clostridium symbiosum
Clostridium_symbiosum_WAL_14673_ClostriTOF_B10	55	FALSE	Asare_maldipickr_92	Clostridium symbiosum WAL_14673	Clostridium	Clostridium symbiosum
Clostridium_symbiosum_WAL_14673_ClostriTOF_B11	55	FALSE	Asare_maldipickr_92	Clostridium symbiosum WAL_14673	Clostridium	Clostridium symbiosum
Clostridium_symbiosum_WAL_14673_ClostriTOF_B12	55	FALSE	Asare_maldipickr_92	Clostridium symbiosum WAL_14673	Clostridium	Clostridium symbiosum
Clostridium_symbiosum_WAL_14673_ClostriTOF_B3	54	FALSE	Asare_maldipickr_92	Clostridium symbiosum WAL_14673	Clostridium	Clostridium symbiosum
Clostridium_symbiosum_WAL_14673_ClostriTOF_B4	54	FALSE	Asare_maldipickr_92	Clostridium symbiosum WAL_14673	Clostridium	Clostridium symbiosum
Clostridium_symbiosum_WAL_14673_ClostriTOF_B5	54	FALSE	Asare_maldipickr_92	Clostridium symbiosum WAL_14673	Clostridium	Clostridium symbiosum
Clostridium_symbiosum_WAL_14673_ClostriTOF_B6	54	FALSE	Asare_maldipickr_92	Clostridium symbiosum WAL_14673	Clostridium	Clostridium symbiosum
Clostridium_symbiosum_WAL_14673_ClostriTOF_B7	54	FALSE	Asare_maldipickr_92	Clostridium symbiosum WAL_14673	Clostridium	Clostridium symbiosum
Clostridium_symbiosum_WAL_14673_ClostriTOF_B8	54	FALSE	Asare_maldipickr_92	Clostridium symbiosum WAL_14673	Clostridium	Clostridium symbiosum
Clostridium_symbiosum_WAL_14673_ClostriTOF_B9	55	FALSE	Asare_maldipickr_92	Clostridium symbiosum WAL_14673	Clostridium	Clostridium symbiosum
Clostridium_symbiosum_WAL_14673_ClostriTOF_C1	55	FALSE	Asare_maldipickr_92	Clostridium symbiosum WAL_14673	Clostridium	Clostridium symbiosum
Clostridium_symbiosum_WAL_14673_ClostriTOF_C10	55	FALSE	Asare_maldipickr_92	Clostridium symbiosum WAL_14673	Clostridium	Clostridium symbiosum
Clostridium_symbiosum_WAL_14673_ClostriTOF_C2	55	FALSE	Asare_maldipickr_92	Clostridium symbiosum WAL_14673	Clostridium	Clostridium symbiosum
Clostridium_symbiosum_WAL_14673_ClostriTOF_C3	55	FALSE	Asare_maldipickr_92	Clostridium symbiosum WAL_14673	Clostridium	Clostridium symbiosum
Clostridium_symbiosum_WAL_14673_ClostriTOF_C4	55	FALSE	Asare_maldipickr_92	Clostridium symbiosum WAL_14673	Clostridium	Clostridium symbiosum
Clostridium_symbiosum_WAL_14673_ClostriTOF_C6	55	FALSE	Asare_maldipickr_92	Clostridium symbiosum WAL_14673	Clostridium	Clostridium symbiosum
Clostridium_symbiosum_WAL_14673_ClostriTOF_C7	55	FALSE	Asare_maldipickr_92	Clostridium symbiosum WAL_14673	Clostridium	Clostridium symbiosum
Clostridium_symbiosum_WAL_14673_ClostriTOF_C8	55	FALSE	Asare_maldipickr_92	Clostridium symbiosum WAL_14673	Clostridium	Clostridium symbiosum
Clostridium_symbiosum_WAL_14673_ClostriTOF_C9	55	FALSE	Asare_maldipickr_92	Clostridium symbiosum WAL_14673	Clostridium	Clostridium symbiosum
119A_1_1_A1	56	FALSE	Asare_maldipickr_92	Coprococcus catus ATCC_27761	Coprococcus	Coprococcus catus
119A_10_1_A10	56	FALSE	Asare_maldipickr_92	Coprococcus catus ATCC_27761	Coprococcus	Coprococcus catus
119A_11_1_A11	56	FALSE	Asare_maldipickr_92	Coprococcus catus ATCC_27761	Coprococcus	Coprococcus catus
119A_13_1_B1	56	FALSE	Asare_maldipickr_92	Coprococcus catus ATCC_27761	Coprococcus	Coprococcus catus
119A_15_1_B3	56	FALSE	Asare_maldipickr_92	Coprococcus catus ATCC_27761	Coprococcus	Coprococcus catus
119A_2_1_A2	56	FALSE	Asare_maldipickr_92	Coprococcus catus ATCC_27761	Coprococcus	Coprococcus catus
119A_3_1_A3	56	FALSE	Asare_maldipickr_92	Coprococcus catus ATCC_27761	Coprococcus	Coprococcus catus
119A_4_1_A4	56	FALSE	Asare_maldipickr_92	Coprococcus catus ATCC_27761	Coprococcus	Coprococcus catus
119A_5_1_A5	56	FALSE	Asare_maldipickr_92	Coprococcus catus ATCC_27761	Coprococcus	Coprococcus catus
119A_7_1_A7	56	FALSE	Asare_maldipickr_92	Coprococcus catus ATCC_27761	Coprococcus	Coprococcus catus
119A_8_1_A8	57	FALSE	Asare_maldipickr_92	Coprococcus catus ATCC_27761	Coprococcus	Coprococcus catus
119A_9_1_A9	56	FALSE	Asare_maldipickr_92	Coprococcus catus ATCC_27761	Coprococcus	Coprococcus catus
119B_1_1_B4	56	FALSE	Asare_maldipickr_92	Coprococcus catus ATCC_27761	Coprococcus	Coprococcus catus
119B_10_1_C1	56	FALSE	Asare_maldipickr_92	Coprococcus catus ATCC_27761	Coprococcus	Coprococcus catus
119B_11_1_C2	56	FALSE	Asare_maldipickr_92	Coprococcus catus ATCC_27761	Coprococcus	Coprococcus catus
119B_13_1_C4	57	FALSE	Asare_maldipickr_92	Coprococcus catus ATCC_27761	Coprococcus	Coprococcus catus
119B_2_1_B5	56	FALSE	Asare_maldipickr_92	Coprococcus catus ATCC_27761	Coprococcus	Coprococcus catus
119B_3_1_B6	56	FALSE	Asare_maldipickr_92	Coprococcus catus ATCC_27761	Coprococcus	Coprococcus catus
122A_1_1_C7	58	FALSE	Asare_maldipickr_92	Coprococcus comes ATCC_27758	Coprococcus	Coprococcus comes
122A_10_1_D4	58	FALSE	Asare_maldipickr_92	Coprococcus comes ATCC_27758	Coprococcus	Coprococcus comes
122A_11_1_D5	58	FALSE	Asare_maldipickr_92	Coprococcus comes ATCC_27758	Coprococcus	Coprococcus comes
122A_12_1_D6	58	FALSE	Asare_maldipickr_92	Coprococcus comes ATCC_27758	Coprococcus	Coprococcus comes
122A_13_1_D7	58	FALSE	Asare_maldipickr_92	Coprococcus comes ATCC_27758	Coprococcus	Coprococcus comes
122A_14_1_D8	58	FALSE	Asare_maldipickr_92	Coprococcus comes ATCC_27758	Coprococcus	Coprococcus comes
122A_15_1_D9	58	FALSE	Asare_maldipickr_92	Coprococcus comes ATCC_27758	Coprococcus	Coprococcus comes
122A_2_1_C8	58	FALSE	Asare_maldipickr_92	Coprococcus comes ATCC_27758	Coprococcus	Coprococcus comes
122A_3_1_C9	58	FALSE	Asare_maldipickr_92	Coprococcus comes ATCC_27758	Coprococcus	Coprococcus comes
122A_4_1_C10	58	FALSE	Asare_maldipickr_92	Coprococcus comes ATCC_27758	Coprococcus	Coprococcus comes
122A_5_1_C11	58	FALSE	Asare_maldipickr_92	Coprococcus comes ATCC_27758	Coprococcus	Coprococcus comes
122A_6_1_C12	58	FALSE	Asare_maldipickr_92	Coprococcus comes ATCC_27758	Coprococcus	Coprococcus comes
122A_7_1_D1	58	FALSE	Asare_maldipickr_92	Coprococcus comes ATCC_27758	Coprococcus	Coprococcus comes
122A_8_1_D2	58	FALSE	Asare_maldipickr_92	Coprococcus comes ATCC_27758	Coprococcus	Coprococcus comes
122A_9_1_D3	58	FALSE	Asare_maldipickr_92	Coprococcus comes ATCC_27758	Coprococcus	Coprococcus comes
122B_1_1_D10	58	FALSE	Asare_maldipickr_92	Coprococcus comes ATCC_27758	Coprococcus	Coprococcus comes
122B_10_1_E7	58	FALSE	Asare_maldipickr_92	Coprococcus comes ATCC_27758	Coprococcus	Coprococcus comes
122B_13_1_E10	58	FALSE	Asare_maldipickr_92	Coprococcus comes ATCC_27758	Coprococcus	Coprococcus comes
122B_15_1_E12	58	FALSE	Asare_maldipickr_92	Coprococcus comes ATCC_27758	Coprococcus	Coprococcus comes
122B_2_1_D11	58	FALSE	Asare_maldipickr_92	Coprococcus comes ATCC_27758	Coprococcus	Coprococcus comes
122B_4_1_E1	58	FALSE	Asare_maldipickr_92	Coprococcus comes ATCC_27758	Coprococcus	Coprococcus comes
122B_6_1_E3	58	FALSE	Asare_maldipickr_92	Coprococcus comes ATCC_27758	Coprococcus	Coprococcus comes
122B_7_1_E4	58	FALSE	Asare_maldipickr_92	Coprococcus comes ATCC_27758	Coprococcus	Coprococcus comes
122B_8_1_E5	58	FALSE	Asare_maldipickr_92	Coprococcus comes ATCC_27758	Coprococcus	Coprococcus comes
122B_9_1_E6	58	FALSE	Asare_maldipickr_92	Coprococcus comes ATCC_27758	Coprococcus	Coprococcus comes
121_10_1_F10	58	FALSE	Asare_maldipickr_92	Coprococcus comes CLA-AA-H153	Coprococcus	Coprococcus comes
121_11_1_F11	58	FALSE	Asare_maldipickr_92	Coprococcus comes CLA-AA-H153	Coprococcus	Coprococcus comes
121_12_1_F12	58	FALSE	Asare_maldipickr_92	Coprococcus comes CLA-AA-H153	Coprococcus	Coprococcus comes
121_14_1_G2	58	FALSE	Asare_maldipickr_92	Coprococcus comes CLA-AA-H153	Coprococcus	Coprococcus comes
121_15_1_G3	58	FALSE	Asare_maldipickr_92	Coprococcus comes CLA-AA-H153	Coprococcus	Coprococcus comes
121_16_1_G4	59	FALSE	Asare_maldipickr_92	Coprococcus comes CLA-AA-H153	Coprococcus	Coprococcus comes
121_17_1_G5	59	FALSE	Asare_maldipickr_92	Coprococcus comes CLA-AA-H153	Coprococcus	Coprococcus comes
121_18_1_G6	59	FALSE	Asare_maldipickr_92	Coprococcus comes CLA-AA-H153	Coprococcus	Coprococcus comes
121_19_1_G7	59	FALSE	Asare_maldipickr_92	Coprococcus comes CLA-AA-H153	Coprococcus	Coprococcus comes
121_2_1_F2	58	FALSE	Asare_maldipickr_92	Coprococcus comes CLA-AA-H153	Coprococcus	Coprococcus comes
121_20_1_G8	58	FALSE	Asare_maldipickr_92	Coprococcus comes CLA-AA-H153	Coprococcus	Coprococcus comes
121_23_1_G11	59	FALSE	Asare_maldipickr_92	Coprococcus comes CLA-AA-H153	Coprococcus	Coprococcus comes
121_24_1_G12	59	FALSE	Asare_maldipickr_92	Coprococcus comes CLA-AA-H153	Coprococcus	Coprococcus comes
121_28_1_H4	59	FALSE	Asare_maldipickr_92	Coprococcus comes CLA-AA-H153	Coprococcus	Coprococcus comes
121_29_1_H5	58	FALSE	Asare_maldipickr_92	Coprococcus comes CLA-AA-H153	Coprococcus	Coprococcus comes
121_30_1_H6	59	FALSE	Asare_maldipickr_92	Coprococcus comes CLA-AA-H153	Coprococcus	Coprococcus comes
121_4_1_F4	58	FALSE	Asare_maldipickr_92	Coprococcus comes CLA-AA-H153	Coprococcus	Coprococcus comes
121_5_1_F5	58	FALSE	Asare_maldipickr_92	Coprococcus comes CLA-AA-H153	Coprococcus	Coprococcus comes
121_7_1_F7	58	FALSE	Asare_maldipickr_92	Coprococcus comes CLA-AA-H153	Coprococcus	Coprococcus comes
121_8_1_F8	58	FALSE	Asare_maldipickr_92	Coprococcus comes CLA-AA-H153	Coprococcus	Coprococcus comes
121_9_1_F9	59	FALSE	Asare_maldipickr_92	Coprococcus comes CLA-AA-H153	Coprococcus	Coprococcus comes
123A_10_1_C10	60	FALSE	Asare_maldipickr_92	Coprococcus comes MSK_10_14	Coprococcus	Coprococcus comes
123A_11_1_C11	60	FALSE	Asare_maldipickr_92	Coprococcus comes MSK_10_14	Coprococcus	Coprococcus comes
123A_12_1_C12	60	FALSE	Asare_maldipickr_92	Coprococcus comes MSK_10_14	Coprococcus	Coprococcus comes
123A_2_1_C2	60	FALSE	Asare_maldipickr_92	Coprococcus comes MSK_10_14	Coprococcus	Coprococcus comes
123A_3_1_C3	60	FALSE	Asare_maldipickr_92	Coprococcus comes MSK_10_14	Coprococcus	Coprococcus comes
123A_4_1_C4	60	FALSE	Asare_maldipickr_92	Coprococcus comes MSK_10_14	Coprococcus	Coprococcus comes
123A_5_1_C5	60	FALSE	Asare_maldipickr_92	Coprococcus comes MSK_10_14	Coprococcus	Coprococcus comes
123A_6_1_C6	60	FALSE	Asare_maldipickr_92	Coprococcus comes MSK_10_14	Coprococcus	Coprococcus comes
123A_7_1_C7	60	FALSE	Asare_maldipickr_92	Coprococcus comes MSK_10_14	Coprococcus	Coprococcus comes
123A_8_1_C8	60	FALSE	Asare_maldipickr_92	Coprococcus comes MSK_10_14	Coprococcus	Coprococcus comes
123A_9_1_C9	60	FALSE	Asare_maldipickr_92	Coprococcus comes MSK_10_14	Coprococcus	Coprococcus comes
123B_1_1_D1	60	FALSE	Asare_maldipickr_92	Coprococcus comes MSK_10_14	Coprococcus	Coprococcus comes
123B_10_1_D10	61	FALSE	Asare_maldipickr_92	Coprococcus comes MSK_10_14	Coprococcus	Coprococcus comes
123B_11_1_D11	61	FALSE	Asare_maldipickr_92	Coprococcus comes MSK_10_14	Coprococcus	Coprococcus comes
123B_2_1_D2	60	FALSE	Asare_maldipickr_92	Coprococcus comes MSK_10_14	Coprococcus	Coprococcus comes
123B_3_1_D3	62	FALSE	Asare_maldipickr_92	Coprococcus comes MSK_10_14	Coprococcus	Coprococcus comes
123B_6_1_D6	62	FALSE	Asare_maldipickr_92	Coprococcus comes MSK_10_14	Coprococcus	Coprococcus comes
123B_8_1_D8	61	FALSE	Asare_maldipickr_92	Coprococcus comes MSK_10_14	Coprococcus	Coprococcus comes
123B_9_1_D9	61	FALSE	Asare_maldipickr_92	Coprococcus comes MSK_10_14	Coprococcus	Coprococcus comes
124A_10_1_E9	63	FALSE	Asare_maldipickr_92	Coprococcus comes MSK_11_53	Coprococcus	Coprococcus comes
124A_11_1_E10	63	FALSE	Asare_maldipickr_92	Coprococcus comes MSK_11_53	Coprococcus	Coprococcus comes
124A_12_1_E11	63	FALSE	Asare_maldipickr_92	Coprococcus comes MSK_11_53	Coprococcus	Coprococcus comes
124A_3_1_E2	63	FALSE	Asare_maldipickr_92	Coprococcus comes MSK_11_53	Coprococcus	Coprococcus comes
124A_4_1_E3	63	FALSE	Asare_maldipickr_92	Coprococcus comes MSK_11_53	Coprococcus	Coprococcus comes
124A_5_1_E4	63	FALSE	Asare_maldipickr_92	Coprococcus comes MSK_11_53	Coprococcus	Coprococcus comes
124A_6_1_E5	64	FALSE	Asare_maldipickr_92	Coprococcus comes MSK_11_53	Coprococcus	Coprococcus comes
124A_7_1_E6	63	FALSE	Asare_maldipickr_92	Coprococcus comes MSK_11_53	Coprococcus	Coprococcus comes
124A_8_1_E7	63	FALSE	Asare_maldipickr_92	Coprococcus comes MSK_11_53	Coprococcus	Coprococcus comes
124A_9_1_E8	63	FALSE	Asare_maldipickr_92	Coprococcus comes MSK_11_53	Coprococcus	Coprococcus comes
124B_1_1_E12	63	FALSE	Asare_maldipickr_92	Coprococcus comes MSK_11_53	Coprococcus	Coprococcus comes
124B_10_1_F9	63	FALSE	Asare_maldipickr_92	Coprococcus comes MSK_11_53	Coprococcus	Coprococcus comes
124B_11_1_F10	64	FALSE	Asare_maldipickr_92	Coprococcus comes MSK_11_53	Coprococcus	Coprococcus comes
124B_2_1_F1	63	FALSE	Asare_maldipickr_92	Coprococcus comes MSK_11_53	Coprococcus	Coprococcus comes
124B_3_1_F2	64	FALSE	Asare_maldipickr_92	Coprococcus comes MSK_11_53	Coprococcus	Coprococcus comes
124B_4_1_F3	63	FALSE	Asare_maldipickr_92	Coprococcus comes MSK_11_53	Coprococcus	Coprococcus comes
124B_5_1_F4	63	FALSE	Asare_maldipickr_92	Coprococcus comes MSK_11_53	Coprococcus	Coprococcus comes
124B_6_1_F5	63	FALSE	Asare_maldipickr_92	Coprococcus comes MSK_11_53	Coprococcus	Coprococcus comes
124B_9_1_F8	63	FALSE	Asare_maldipickr_92	Coprococcus comes MSK_11_53	Coprococcus	Coprococcus comes
125A_1_1_F11	65	FALSE	Asare_maldipickr_92	Coprococcus comes MSK_16_12	Coprococcus	Coprococcus comes
125A_10_1_G8	61	FALSE	Asare_maldipickr_92	Coprococcus comes MSK_16_12	Coprococcus	Coprococcus comes
125A_11_1_G9	65	FALSE	Asare_maldipickr_92	Coprococcus comes MSK_16_12	Coprococcus	Coprococcus comes
125A_12_1_G10	61	FALSE	Asare_maldipickr_92	Coprococcus comes MSK_16_12	Coprococcus	Coprococcus comes
125A_2_1_F12	61	FALSE	Asare_maldipickr_92	Coprococcus comes MSK_16_12	Coprococcus	Coprococcus comes
125A_4_1_G2	61	FALSE	Asare_maldipickr_92	Coprococcus comes MSK_16_12	Coprococcus	Coprococcus comes
125A_5_1_G3	65	FALSE	Asare_maldipickr_92	Coprococcus comes MSK_16_12	Coprococcus	Coprococcus comes
125A_7_1_G5	65	FALSE	Asare_maldipickr_92	Coprococcus comes MSK_16_12	Coprococcus	Coprococcus comes
125A_9_1_G7	61	FALSE	Asare_maldipickr_92	Coprococcus comes MSK_16_12	Coprococcus	Coprococcus comes
125B_10_1_H8	65	FALSE	Asare_maldipickr_92	Coprococcus comes MSK_16_12	Coprococcus	Coprococcus comes
125B_11_1_H9	65	FALSE	Asare_maldipickr_92	Coprococcus comes MSK_16_12	Coprococcus	Coprococcus comes
125B_3_1_H1	65	FALSE	Asare_maldipickr_92	Coprococcus comes MSK_16_12	Coprococcus	Coprococcus comes
125B_4_1_H2	65	FALSE	Asare_maldipickr_92	Coprococcus comes MSK_16_12	Coprococcus	Coprococcus comes
125B_6_1_H4	65	FALSE	Asare_maldipickr_92	Coprococcus comes MSK_16_12	Coprococcus	Coprococcus comes
125B_7_1_H5	65	FALSE	Asare_maldipickr_92	Coprococcus comes MSK_16_12	Coprococcus	Coprococcus comes
125B_8_1_H6	65	FALSE	Asare_maldipickr_92	Coprococcus comes MSK_16_12	Coprococcus	Coprococcus comes
125B_9_1_H7	65	FALSE	Asare_maldipickr_92	Coprococcus comes MSK_16_12	Coprococcus	Coprococcus comes
132A_1_1_F7	66	FALSE	Asare_maldipickr_92	Coprococcus eutactus MSK_6_35	Coprococcus	Coprococcus eutactus
132A_10_1_G4	66	FALSE	Asare_maldipickr_92	Coprococcus eutactus MSK_6_35	Coprococcus	Coprococcus eutactus
132A_11_1_G5	66	FALSE	Asare_maldipickr_92	Coprococcus eutactus MSK_6_35	Coprococcus	Coprococcus eutactus
132A_12_1_G6	66	FALSE	Asare_maldipickr_92	Coprococcus eutactus MSK_6_35	Coprococcus	Coprococcus eutactus
132A_13_1_G7	66	FALSE	Asare_maldipickr_92	Coprococcus eutactus MSK_6_35	Coprococcus	Coprococcus eutactus
132A_14_1_G8	66	FALSE	Asare_maldipickr_92	Coprococcus eutactus MSK_6_35	Coprococcus	Coprococcus eutactus
132A_15_1_G9	66	FALSE	Asare_maldipickr_92	Coprococcus eutactus MSK_6_35	Coprococcus	Coprococcus eutactus
132A_16_1_G10	66	FALSE	Asare_maldipickr_92	Coprococcus eutactus MSK_6_35	Coprococcus	Coprococcus eutactus
132A_17_1_G11	66	FALSE	Asare_maldipickr_92	Coprococcus eutactus MSK_6_35	Coprococcus	Coprococcus eutactus
132A_18_1_G12	66	FALSE	Asare_maldipickr_92	Coprococcus eutactus MSK_6_35	Coprococcus	Coprococcus eutactus
132A_2_1_F8	66	FALSE	Asare_maldipickr_92	Coprococcus eutactus MSK_6_35	Coprococcus	Coprococcus eutactus
132A_20_1_H2	66	FALSE	Asare_maldipickr_92	Coprococcus eutactus MSK_6_35	Coprococcus	Coprococcus eutactus
132A_21_1_H3	66	FALSE	Asare_maldipickr_92	Coprococcus eutactus MSK_6_35	Coprococcus	Coprococcus eutactus
132A_22_1_H4	66	FALSE	Asare_maldipickr_92	Coprococcus eutactus MSK_6_35	Coprococcus	Coprococcus eutactus
132A_23_1_H5	66	FALSE	Asare_maldipickr_92	Coprococcus eutactus MSK_6_35	Coprococcus	Coprococcus eutactus
132A_24_1_H6	66	FALSE	Asare_maldipickr_92	Coprococcus eutactus MSK_6_35	Coprococcus	Coprococcus eutactus
132A_25_1_H7	66	FALSE	Asare_maldipickr_92	Coprococcus eutactus MSK_6_35	Coprococcus	Coprococcus eutactus
132A_26_1_H8	66	FALSE	Asare_maldipickr_92	Coprococcus eutactus MSK_6_35	Coprococcus	Coprococcus eutactus
132A_3_1_F9	66	FALSE	Asare_maldipickr_92	Coprococcus eutactus MSK_6_35	Coprococcus	Coprococcus eutactus
132A_5_1_F11	66	FALSE	Asare_maldipickr_92	Coprococcus eutactus MSK_6_35	Coprococcus	Coprococcus eutactus
132A_6_1_F12	66	FALSE	Asare_maldipickr_92	Coprococcus eutactus MSK_6_35	Coprococcus	Coprococcus eutactus
132A_7_1_G1	66	FALSE	Asare_maldipickr_92	Coprococcus eutactus MSK_6_35	Coprococcus	Coprococcus eutactus
132A_8_1_G2	66	FALSE	Asare_maldipickr_92	Coprococcus eutactus MSK_6_35	Coprococcus	Coprococcus eutactus
132A_9_1_G3	66	FALSE	Asare_maldipickr_92	Coprococcus eutactus MSK_6_35	Coprococcus	Coprococcus eutactus
136_10_1_A10	67	FALSE	Asare_maldipickr_92	Dorea formicigenerans CLA-AA-H264	Dorea	Dorea formicigenerans
136_11_1_A11	67	FALSE	Asare_maldipickr_92	Dorea formicigenerans CLA-AA-H264	Dorea	Dorea formicigenerans
136_12_1_A12	67	FALSE	Asare_maldipickr_92	Dorea formicigenerans CLA-AA-H264	Dorea	Dorea formicigenerans
136_14_1_B2	67	FALSE	Asare_maldipickr_92	Dorea formicigenerans CLA-AA-H264	Dorea	Dorea formicigenerans
136_15_1_B3	67	FALSE	Asare_maldipickr_92	Dorea formicigenerans CLA-AA-H264	Dorea	Dorea formicigenerans
136_16_1_B4	67	FALSE	Asare_maldipickr_92	Dorea formicigenerans CLA-AA-H264	Dorea	Dorea formicigenerans
136_17_1_B5	67	FALSE	Asare_maldipickr_92	Dorea formicigenerans CLA-AA-H264	Dorea	Dorea formicigenerans
136_18_1_B6	67	FALSE	Asare_maldipickr_92	Dorea formicigenerans CLA-AA-H264	Dorea	Dorea formicigenerans
136_19_1_B7	67	FALSE	Asare_maldipickr_92	Dorea formicigenerans CLA-AA-H264	Dorea	Dorea formicigenerans
136_21_1_B9	67	FALSE	Asare_maldipickr_92	Dorea formicigenerans CLA-AA-H264	Dorea	Dorea formicigenerans
136_22_1_B10	67	FALSE	Asare_maldipickr_92	Dorea formicigenerans CLA-AA-H264	Dorea	Dorea formicigenerans
136_23_1_B11	67	FALSE	Asare_maldipickr_92	Dorea formicigenerans CLA-AA-H264	Dorea	Dorea formicigenerans
136_24_1_B12	67	FALSE	Asare_maldipickr_92	Dorea formicigenerans CLA-AA-H264	Dorea	Dorea formicigenerans
136_25_1_C1	67	FALSE	Asare_maldipickr_92	Dorea formicigenerans CLA-AA-H264	Dorea	Dorea formicigenerans
136_26_1_C2	67	FALSE	Asare_maldipickr_92	Dorea formicigenerans CLA-AA-H264	Dorea	Dorea formicigenerans
136_27_1_C3	67	FALSE	Asare_maldipickr_92	Dorea formicigenerans CLA-AA-H264	Dorea	Dorea formicigenerans
136_28_1_C4	67	FALSE	Asare_maldipickr_92	Dorea formicigenerans CLA-AA-H264	Dorea	Dorea formicigenerans
136_29_1_C5	67	FALSE	Asare_maldipickr_92	Dorea formicigenerans CLA-AA-H264	Dorea	Dorea formicigenerans
136_5_1_A5	67	FALSE	Asare_maldipickr_92	Dorea formicigenerans CLA-AA-H264	Dorea	Dorea formicigenerans
136_6_1_A6	67	FALSE	Asare_maldipickr_92	Dorea formicigenerans CLA-AA-H264	Dorea	Dorea formicigenerans
136_7_1_A7	67	FALSE	Asare_maldipickr_92	Dorea formicigenerans CLA-AA-H264	Dorea	Dorea formicigenerans
136_9_1_A9	67	FALSE	Asare_maldipickr_92	Dorea formicigenerans CLA-AA-H264	Dorea	Dorea formicigenerans
137A_1_1_F1	68	FALSE	Asare_maldipickr_92	Dorea formicigenerans DSM_3992	Dorea	Dorea formicigenerans
137A_11_1_F11	69	FALSE	Asare_maldipickr_92	Dorea formicigenerans DSM_3992	Dorea	Dorea formicigenerans
137A_12_1_F12	69	FALSE	Asare_maldipickr_92	Dorea formicigenerans DSM_3992	Dorea	Dorea formicigenerans
137A_13_1_G1	68	FALSE	Asare_maldipickr_92	Dorea formicigenerans DSM_3992	Dorea	Dorea formicigenerans
137A_14_1_G2	70	FALSE	Asare_maldipickr_92	Dorea formicigenerans DSM_3992	Dorea	Dorea formicigenerans
137A_15_1_G3	70	FALSE	Asare_maldipickr_92	Dorea formicigenerans DSM_3992	Dorea	Dorea formicigenerans
137A_4_1_F4	69	FALSE	Asare_maldipickr_92	Dorea formicigenerans DSM_3992	Dorea	Dorea formicigenerans
137A_5_1_F5	69	FALSE	Asare_maldipickr_92	Dorea formicigenerans DSM_3992	Dorea	Dorea formicigenerans
137A_7_1_F7	69	FALSE	Asare_maldipickr_92	Dorea formicigenerans DSM_3992	Dorea	Dorea formicigenerans
137A_9_1_F9	69	FALSE	Asare_maldipickr_92	Dorea formicigenerans DSM_3992	Dorea	Dorea formicigenerans
137B_1_1_G4	70	FALSE	Asare_maldipickr_92	Dorea formicigenerans DSM_3992	Dorea	Dorea formicigenerans
137B_10_1_H1	71	FALSE	Asare_maldipickr_92	Dorea formicigenerans DSM_3992	Dorea	Dorea formicigenerans
137B_12_1_H3	71	FALSE	Asare_maldipickr_92	Dorea formicigenerans DSM_3992	Dorea	Dorea formicigenerans
137B_14_1_H5	71	FALSE	Asare_maldipickr_92	Dorea formicigenerans DSM_3992	Dorea	Dorea formicigenerans
137B_15_1_H6	71	FALSE	Asare_maldipickr_92	Dorea formicigenerans DSM_3992	Dorea	Dorea formicigenerans
137B_2_1_G5	71	FALSE	Asare_maldipickr_92	Dorea formicigenerans DSM_3992	Dorea	Dorea formicigenerans
137B_3_1_G6	70	FALSE	Asare_maldipickr_92	Dorea formicigenerans DSM_3992	Dorea	Dorea formicigenerans
137B_4_1_G7	71	FALSE	Asare_maldipickr_92	Dorea formicigenerans DSM_3992	Dorea	Dorea formicigenerans
137B_5_1_G8	71	FALSE	Asare_maldipickr_92	Dorea formicigenerans DSM_3992	Dorea	Dorea formicigenerans
137B_6_1_G9	70	FALSE	Asare_maldipickr_92	Dorea formicigenerans DSM_3992	Dorea	Dorea formicigenerans
137B_7_1_G10	70	FALSE	Asare_maldipickr_92	Dorea formicigenerans DSM_3992	Dorea	Dorea formicigenerans
137B_9_1_G12	71	FALSE	Asare_maldipickr_92	Dorea formicigenerans DSM_3992	Dorea	Dorea formicigenerans
138A_1_1_F1	72	FALSE	Asare_maldipickr_92	Dorea formicigenerans MSK_13_15	Dorea	Dorea formicigenerans
138A_10_1_F10	72	FALSE	Asare_maldipickr_92	Dorea formicigenerans MSK_13_15	Dorea	Dorea formicigenerans
138A_11_1_F11	72	FALSE	Asare_maldipickr_92	Dorea formicigenerans MSK_13_15	Dorea	Dorea formicigenerans
138A_14_1_G2	72	FALSE	Asare_maldipickr_92	Dorea formicigenerans MSK_13_15	Dorea	Dorea formicigenerans
138A_15_1_G3	72	FALSE	Asare_maldipickr_92	Dorea formicigenerans MSK_13_15	Dorea	Dorea formicigenerans
138A_3_1_F3	72	FALSE	Asare_maldipickr_92	Dorea formicigenerans MSK_13_15	Dorea	Dorea formicigenerans
138A_4_1_F4	72	FALSE	Asare_maldipickr_92	Dorea formicigenerans MSK_13_15	Dorea	Dorea formicigenerans
138A_6_1_F6	72	FALSE	Asare_maldipickr_92	Dorea formicigenerans MSK_13_15	Dorea	Dorea formicigenerans
138A_7_1_F7	72	FALSE	Asare_maldipickr_92	Dorea formicigenerans MSK_13_15	Dorea	Dorea formicigenerans
138A_8_1_F8	72	FALSE	Asare_maldipickr_92	Dorea formicigenerans MSK_13_15	Dorea	Dorea formicigenerans
138A_9_1_F9	72	FALSE	Asare_maldipickr_92	Dorea formicigenerans MSK_13_15	Dorea	Dorea formicigenerans
138B_1_1_G4	72	FALSE	Asare_maldipickr_92	Dorea formicigenerans MSK_13_15	Dorea	Dorea formicigenerans
138B_12_1_H3	72	FALSE	Asare_maldipickr_92	Dorea formicigenerans MSK_13_15	Dorea	Dorea formicigenerans
138B_13_1_H4	72	FALSE	Asare_maldipickr_92	Dorea formicigenerans MSK_13_15	Dorea	Dorea formicigenerans
138B_15_1_H6	72	FALSE	Asare_maldipickr_92	Dorea formicigenerans MSK_13_15	Dorea	Dorea formicigenerans
138B_2_1_G5	72	FALSE	Asare_maldipickr_92	Dorea formicigenerans MSK_13_15	Dorea	Dorea formicigenerans
138B_3_1_G6	72	FALSE	Asare_maldipickr_92	Dorea formicigenerans MSK_13_15	Dorea	Dorea formicigenerans
138B_4_1_G7	72	FALSE	Asare_maldipickr_92	Dorea formicigenerans MSK_13_15	Dorea	Dorea formicigenerans
138B_5_1_G8	72	FALSE	Asare_maldipickr_92	Dorea formicigenerans MSK_13_15	Dorea	Dorea formicigenerans
138B_6_1_G9	72	FALSE	Asare_maldipickr_92	Dorea formicigenerans MSK_13_15	Dorea	Dorea formicigenerans
138B_7_1_G10	72	FALSE	Asare_maldipickr_92	Dorea formicigenerans MSK_13_15	Dorea	Dorea formicigenerans
138B_8_1_G11	72	FALSE	Asare_maldipickr_92	Dorea formicigenerans MSK_13_15	Dorea	Dorea formicigenerans
139A_1_1_C7	73	FALSE	Asare_maldipickr_92	Dorea formicigenerans MSK_17_61	Dorea	Dorea formicigenerans
139A_10_1_D4	73	FALSE	Asare_maldipickr_92	Dorea formicigenerans MSK_17_61	Dorea	Dorea formicigenerans
139A_11_1_D5	73	FALSE	Asare_maldipickr_92	Dorea formicigenerans MSK_17_61	Dorea	Dorea formicigenerans
139A_12_1_D6	73	FALSE	Asare_maldipickr_92	Dorea formicigenerans MSK_17_61	Dorea	Dorea formicigenerans
139A_13_1_D7	74	FALSE	Asare_maldipickr_92	Dorea formicigenerans MSK_17_61	Dorea	Dorea formicigenerans
139A_14_1_D8	73	FALSE	Asare_maldipickr_92	Dorea formicigenerans MSK_17_61	Dorea	Dorea formicigenerans
139A_15_1_D9	73	FALSE	Asare_maldipickr_92	Dorea formicigenerans MSK_17_61	Dorea	Dorea formicigenerans
139A_2_1_C8	75	FALSE	Asare_maldipickr_92	Dorea formicigenerans MSK_17_61	Dorea	Dorea formicigenerans
139A_3_1_C9	73	FALSE	Asare_maldipickr_92	Dorea formicigenerans MSK_17_61	Dorea	Dorea formicigenerans
139A_4_1_C10	73	FALSE	Asare_maldipickr_92	Dorea formicigenerans MSK_17_61	Dorea	Dorea formicigenerans
139A_5_1_C11	73	FALSE	Asare_maldipickr_92	Dorea formicigenerans MSK_17_61	Dorea	Dorea formicigenerans
139A_7_1_D1	73	FALSE	Asare_maldipickr_92	Dorea formicigenerans MSK_17_61	Dorea	Dorea formicigenerans
139A_8_1_D2	73	FALSE	Asare_maldipickr_92	Dorea formicigenerans MSK_17_61	Dorea	Dorea formicigenerans
139B_10_1_E7	75	FALSE	Asare_maldipickr_92	Dorea formicigenerans MSK_17_61	Dorea	Dorea formicigenerans
139B_12_1_E9	75	FALSE	Asare_maldipickr_92	Dorea formicigenerans MSK_17_61	Dorea	Dorea formicigenerans
139B_13_1_E10	75	FALSE	Asare_maldipickr_92	Dorea formicigenerans MSK_17_61	Dorea	Dorea formicigenerans
139B_2_1_D11	74	FALSE	Asare_maldipickr_92	Dorea formicigenerans MSK_17_61	Dorea	Dorea formicigenerans
139B_7_1_E4	74	FALSE	Asare_maldipickr_92	Dorea formicigenerans MSK_17_61	Dorea	Dorea formicigenerans
139B_8_1_E5	75	FALSE	Asare_maldipickr_92	Dorea formicigenerans MSK_17_61	Dorea	Dorea formicigenerans
139B_9_1_E6	75	FALSE	Asare_maldipickr_92	Dorea formicigenerans MSK_17_61	Dorea	Dorea formicigenerans
135A_1_1_C7	76	FALSE	Asare_maldipickr_92	Dorea formicigenerans PB-SAAWY	Dorea	Dorea formicigenerans
135A_10_1_D4	76	FALSE	Asare_maldipickr_92	Dorea formicigenerans PB-SAAWY	Dorea	Dorea formicigenerans
135A_11_1_D5	76	FALSE	Asare_maldipickr_92	Dorea formicigenerans PB-SAAWY	Dorea	Dorea formicigenerans
135A_12_1_D6	76	FALSE	Asare_maldipickr_92	Dorea formicigenerans PB-SAAWY	Dorea	Dorea formicigenerans
135A_13_1_D7	76	FALSE	Asare_maldipickr_92	Dorea formicigenerans PB-SAAWY	Dorea	Dorea formicigenerans
135A_14_1_D8	76	FALSE	Asare_maldipickr_92	Dorea formicigenerans PB-SAAWY	Dorea	Dorea formicigenerans
135A_15_1_D9	76	FALSE	Asare_maldipickr_92	Dorea formicigenerans PB-SAAWY	Dorea	Dorea formicigenerans
135A_2_1_C8	76	FALSE	Asare_maldipickr_92	Dorea formicigenerans PB-SAAWY	Dorea	Dorea formicigenerans
135A_3_1_C9	76	FALSE	Asare_maldipickr_92	Dorea formicigenerans PB-SAAWY	Dorea	Dorea formicigenerans
135A_4_1_C10	76	FALSE	Asare_maldipickr_92	Dorea formicigenerans PB-SAAWY	Dorea	Dorea formicigenerans
135A_5_1_C11	76	FALSE	Asare_maldipickr_92	Dorea formicigenerans PB-SAAWY	Dorea	Dorea formicigenerans
135A_6_1_C12	76	FALSE	Asare_maldipickr_92	Dorea formicigenerans PB-SAAWY	Dorea	Dorea formicigenerans
135A_7_1_D1	76	FALSE	Asare_maldipickr_92	Dorea formicigenerans PB-SAAWY	Dorea	Dorea formicigenerans
135A_8_1_D2	76	FALSE	Asare_maldipickr_92	Dorea formicigenerans PB-SAAWY	Dorea	Dorea formicigenerans
135A_9_1_D3	76	FALSE	Asare_maldipickr_92	Dorea formicigenerans PB-SAAWY	Dorea	Dorea formicigenerans
135B_1_1_D10	76	FALSE	Asare_maldipickr_92	Dorea formicigenerans PB-SAAWY	Dorea	Dorea formicigenerans
135B_11_1_E8	76	FALSE	Asare_maldipickr_92	Dorea formicigenerans PB-SAAWY	Dorea	Dorea formicigenerans
135B_12_1_E9	76	FALSE	Asare_maldipickr_92	Dorea formicigenerans PB-SAAWY	Dorea	Dorea formicigenerans
135B_13_1_E10	76	FALSE	Asare_maldipickr_92	Dorea formicigenerans PB-SAAWY	Dorea	Dorea formicigenerans
135B_14_1_E11	76	FALSE	Asare_maldipickr_92	Dorea formicigenerans PB-SAAWY	Dorea	Dorea formicigenerans
135B_15_1_E12	76	FALSE	Asare_maldipickr_92	Dorea formicigenerans PB-SAAWY	Dorea	Dorea formicigenerans
135B_3_1_D12	76	FALSE	Asare_maldipickr_92	Dorea formicigenerans PB-SAAWY	Dorea	Dorea formicigenerans
135B_6_1_E3	76	FALSE	Asare_maldipickr_92	Dorea formicigenerans PB-SAAWY	Dorea	Dorea formicigenerans
135B_7_1_E4	76	FALSE	Asare_maldipickr_92	Dorea formicigenerans PB-SAAWY	Dorea	Dorea formicigenerans
135B_8_1_E5	76	FALSE	Asare_maldipickr_92	Dorea formicigenerans PB-SAAWY	Dorea	Dorea formicigenerans
135B_9_1_E6	76	FALSE	Asare_maldipickr_92	Dorea formicigenerans PB-SAAWY	Dorea	Dorea formicigenerans
144A_1_1_C7	77	FALSE	Asare_maldipickr_92	Dorea longicatena CLA-AA-H262	Dorea	Dorea longicatena
144A_10_1_D4	77	FALSE	Asare_maldipickr_92	Dorea longicatena CLA-AA-H262	Dorea	Dorea longicatena
144A_11_1_D5	77	FALSE	Asare_maldipickr_92	Dorea longicatena CLA-AA-H262	Dorea	Dorea longicatena
144A_12_1_D6	77	FALSE	Asare_maldipickr_92	Dorea longicatena CLA-AA-H262	Dorea	Dorea longicatena
144A_13_1_D7	77	FALSE	Asare_maldipickr_92	Dorea longicatena CLA-AA-H262	Dorea	Dorea longicatena
144A_14_1_D8	77	FALSE	Asare_maldipickr_92	Dorea longicatena CLA-AA-H262	Dorea	Dorea longicatena
144A_15_1_D9	77	FALSE	Asare_maldipickr_92	Dorea longicatena CLA-AA-H262	Dorea	Dorea longicatena
144A_3_1_C9	77	FALSE	Asare_maldipickr_92	Dorea longicatena CLA-AA-H262	Dorea	Dorea longicatena
144A_4_1_C10	77	FALSE	Asare_maldipickr_92	Dorea longicatena CLA-AA-H262	Dorea	Dorea longicatena
144A_5_1_C11	77	FALSE	Asare_maldipickr_92	Dorea longicatena CLA-AA-H262	Dorea	Dorea longicatena
144A_7_1_D1	77	FALSE	Asare_maldipickr_92	Dorea longicatena CLA-AA-H262	Dorea	Dorea longicatena
144A_9_1_D3	77	FALSE	Asare_maldipickr_92	Dorea longicatena CLA-AA-H262	Dorea	Dorea longicatena
144B_1_1_D10	77	FALSE	Asare_maldipickr_92	Dorea longicatena CLA-AA-H262	Dorea	Dorea longicatena
144B_10_1_E7	77	FALSE	Asare_maldipickr_92	Dorea longicatena CLA-AA-H262	Dorea	Dorea longicatena
144B_11_1_E8	77	FALSE	Asare_maldipickr_92	Dorea longicatena CLA-AA-H262	Dorea	Dorea longicatena
144B_13_1_E10	77	FALSE	Asare_maldipickr_92	Dorea longicatena CLA-AA-H262	Dorea	Dorea longicatena
144B_14_1_E11	77	FALSE	Asare_maldipickr_92	Dorea longicatena CLA-AA-H262	Dorea	Dorea longicatena
144B_15_1_E12	77	FALSE	Asare_maldipickr_92	Dorea longicatena CLA-AA-H262	Dorea	Dorea longicatena
144B_2_1_D11	77	FALSE	Asare_maldipickr_92	Dorea longicatena CLA-AA-H262	Dorea	Dorea longicatena
144B_3_1_D12	77	FALSE	Asare_maldipickr_92	Dorea longicatena CLA-AA-H262	Dorea	Dorea longicatena
144B_4_1_E1	77	FALSE	Asare_maldipickr_92	Dorea longicatena CLA-AA-H262	Dorea	Dorea longicatena
144B_6_1_E3	77	FALSE	Asare_maldipickr_92	Dorea longicatena CLA-AA-H262	Dorea	Dorea longicatena
144B_7_1_E4	77	FALSE	Asare_maldipickr_92	Dorea longicatena CLA-AA-H262	Dorea	Dorea longicatena
144B_8_1_E5	77	FALSE	Asare_maldipickr_92	Dorea longicatena CLA-AA-H262	Dorea	Dorea longicatena
144B_9_1_E6	77	FALSE	Asare_maldipickr_92	Dorea longicatena CLA-AA-H262	Dorea	Dorea longicatena
145A_1_1_A1	78	FALSE	Asare_maldipickr_92	Dorea longicatena DSM_13814	Dorea	Dorea longicatena
145A_10_1_A10	78	FALSE	Asare_maldipickr_92	Dorea longicatena DSM_13814	Dorea	Dorea longicatena
145A_11_1_A11	78	FALSE	Asare_maldipickr_92	Dorea longicatena DSM_13814	Dorea	Dorea longicatena
145A_14_1_B2	78	FALSE	Asare_maldipickr_92	Dorea longicatena DSM_13814	Dorea	Dorea longicatena
145A_15_1_B3	78	FALSE	Asare_maldipickr_92	Dorea longicatena DSM_13814	Dorea	Dorea longicatena
145A_2_1_A2	78	FALSE	Asare_maldipickr_92	Dorea longicatena DSM_13814	Dorea	Dorea longicatena
145A_3_1_A3	78	FALSE	Asare_maldipickr_92	Dorea longicatena DSM_13814	Dorea	Dorea longicatena
145A_4_1_A4	78	FALSE	Asare_maldipickr_92	Dorea longicatena DSM_13814	Dorea	Dorea longicatena
145A_5_1_A5	78	FALSE	Asare_maldipickr_92	Dorea longicatena DSM_13814	Dorea	Dorea longicatena
145A_7_1_A7	78	FALSE	Asare_maldipickr_92	Dorea longicatena DSM_13814	Dorea	Dorea longicatena
145A_8_1_A8	78	FALSE	Asare_maldipickr_92	Dorea longicatena DSM_13814	Dorea	Dorea longicatena
145A_9_1_A9	78	FALSE	Asare_maldipickr_92	Dorea longicatena DSM_13814	Dorea	Dorea longicatena
145B_10_1_C1	78	FALSE	Asare_maldipickr_92	Dorea longicatena DSM_13814	Dorea	Dorea longicatena
145B_11_1_C2	78	FALSE	Asare_maldipickr_92	Dorea longicatena DSM_13814	Dorea	Dorea longicatena
145B_12_1_C3	78	FALSE	Asare_maldipickr_92	Dorea longicatena DSM_13814	Dorea	Dorea longicatena
145B_13_1_C4	78	FALSE	Asare_maldipickr_92	Dorea longicatena DSM_13814	Dorea	Dorea longicatena
145B_14_1_C5	78	FALSE	Asare_maldipickr_92	Dorea longicatena DSM_13814	Dorea	Dorea longicatena
145B_2_1_B5	78	FALSE	Asare_maldipickr_92	Dorea longicatena DSM_13814	Dorea	Dorea longicatena
145B_3_1_B6	78	FALSE	Asare_maldipickr_92	Dorea longicatena DSM_13814	Dorea	Dorea longicatena
145B_4_1_B7	78	FALSE	Asare_maldipickr_92	Dorea longicatena DSM_13814	Dorea	Dorea longicatena
145B_5_1_B8	78	FALSE	Asare_maldipickr_92	Dorea longicatena DSM_13814	Dorea	Dorea longicatena
145B_6_1_B9	78	FALSE	Asare_maldipickr_92	Dorea longicatena DSM_13814	Dorea	Dorea longicatena
145B_7_1_B10	78	FALSE	Asare_maldipickr_92	Dorea longicatena DSM_13814	Dorea	Dorea longicatena
145B_8_1_B11	78	FALSE	Asare_maldipickr_92	Dorea longicatena DSM_13814	Dorea	Dorea longicatena
145B_9_1_B12	78	FALSE	Asare_maldipickr_92	Dorea longicatena DSM_13814	Dorea	Dorea longicatena
146A_1_1_A7	79	FALSE	Asare_maldipickr_92	Dorea longicatena MSK_11_4	Dorea	Dorea longicatena
146A_10_1_B4	79	FALSE	Asare_maldipickr_92	Dorea longicatena MSK_11_4	Dorea	Dorea longicatena
146A_11_1_B5	79	FALSE	Asare_maldipickr_92	Dorea longicatena MSK_11_4	Dorea	Dorea longicatena
146A_12_1_B6	79	FALSE	Asare_maldipickr_92	Dorea longicatena MSK_11_4	Dorea	Dorea longicatena
146A_13_1_B7	79	FALSE	Asare_maldipickr_92	Dorea longicatena MSK_11_4	Dorea	Dorea longicatena
146A_14_1_B8	79	FALSE	Asare_maldipickr_92	Dorea longicatena MSK_11_4	Dorea	Dorea longicatena
146A_15_1_B9	79	FALSE	Asare_maldipickr_92	Dorea longicatena MSK_11_4	Dorea	Dorea longicatena
146A_2_1_A8	79	FALSE	Asare_maldipickr_92	Dorea longicatena MSK_11_4	Dorea	Dorea longicatena
146A_3_1_A9	79	FALSE	Asare_maldipickr_92	Dorea longicatena MSK_11_4	Dorea	Dorea longicatena
146A_4_1_A10	79	FALSE	Asare_maldipickr_92	Dorea longicatena MSK_11_4	Dorea	Dorea longicatena
146A_5_1_A11	79	FALSE	Asare_maldipickr_92	Dorea longicatena MSK_11_4	Dorea	Dorea longicatena
146A_8_1_B2	79	FALSE	Asare_maldipickr_92	Dorea longicatena MSK_11_4	Dorea	Dorea longicatena
146A_9_1_B3	79	FALSE	Asare_maldipickr_92	Dorea longicatena MSK_11_4	Dorea	Dorea longicatena
146B_1_1_B10	79	FALSE	Asare_maldipickr_92	Dorea longicatena MSK_11_4	Dorea	Dorea longicatena
146B_10_1_C7	79	FALSE	Asare_maldipickr_92	Dorea longicatena MSK_11_4	Dorea	Dorea longicatena
146B_11_1_C8	79	FALSE	Asare_maldipickr_92	Dorea longicatena MSK_11_4	Dorea	Dorea longicatena
146B_12_1_C9	79	FALSE	Asare_maldipickr_92	Dorea longicatena MSK_11_4	Dorea	Dorea longicatena
146B_13_1_C10	79	FALSE	Asare_maldipickr_92	Dorea longicatena MSK_11_4	Dorea	Dorea longicatena
146B_15_1_C12	79	FALSE	Asare_maldipickr_92	Dorea longicatena MSK_11_4	Dorea	Dorea longicatena
146B_3_1_B12	79	FALSE	Asare_maldipickr_92	Dorea longicatena MSK_11_4	Dorea	Dorea longicatena
146B_4_1_C1	79	FALSE	Asare_maldipickr_92	Dorea longicatena MSK_11_4	Dorea	Dorea longicatena
146B_5_1_C2	79	FALSE	Asare_maldipickr_92	Dorea longicatena MSK_11_4	Dorea	Dorea longicatena
146B_6_1_C3	79	FALSE	Asare_maldipickr_92	Dorea longicatena MSK_11_4	Dorea	Dorea longicatena
146B_7_1_C4	79	FALSE	Asare_maldipickr_92	Dorea longicatena MSK_11_4	Dorea	Dorea longicatena
146B_8_1_C5	79	FALSE	Asare_maldipickr_92	Dorea longicatena MSK_11_4	Dorea	Dorea longicatena
146B_9_1_C6	79	FALSE	Asare_maldipickr_92	Dorea longicatena MSK_11_4	Dorea	Dorea longicatena
147A_1_1_D1	80	FALSE	Asare_maldipickr_92	Dorea longicatena MSK_16_48	Dorea	Dorea longicatena
147A_10_1_D10	80	FALSE	Asare_maldipickr_92	Dorea longicatena MSK_16_48	Dorea	Dorea longicatena
147A_11_1_D11	80	FALSE	Asare_maldipickr_92	Dorea longicatena MSK_16_48	Dorea	Dorea longicatena
147A_13_1_E1	80	FALSE	Asare_maldipickr_92	Dorea longicatena MSK_16_48	Dorea	Dorea longicatena
147A_14_1_E2	80	FALSE	Asare_maldipickr_92	Dorea longicatena MSK_16_48	Dorea	Dorea longicatena
147A_15_1_E3	80	FALSE	Asare_maldipickr_92	Dorea longicatena MSK_16_48	Dorea	Dorea longicatena
147A_2_1_D2	80	FALSE	Asare_maldipickr_92	Dorea longicatena MSK_16_48	Dorea	Dorea longicatena
147A_3_1_D3	80	FALSE	Asare_maldipickr_92	Dorea longicatena MSK_16_48	Dorea	Dorea longicatena
147A_6_1_D6	80	FALSE	Asare_maldipickr_92	Dorea longicatena MSK_16_48	Dorea	Dorea longicatena
147A_7_1_D7	80	FALSE	Asare_maldipickr_92	Dorea longicatena MSK_16_48	Dorea	Dorea longicatena
147A_8_1_D8	80	FALSE	Asare_maldipickr_92	Dorea longicatena MSK_16_48	Dorea	Dorea longicatena
147A_9_1_D9	80	FALSE	Asare_maldipickr_92	Dorea longicatena MSK_16_48	Dorea	Dorea longicatena
147B_1_1_E4	80	FALSE	Asare_maldipickr_92	Dorea longicatena MSK_16_48	Dorea	Dorea longicatena
147B_10_1_F1	80	FALSE	Asare_maldipickr_92	Dorea longicatena MSK_16_48	Dorea	Dorea longicatena
147B_11_1_F2	80	FALSE	Asare_maldipickr_92	Dorea longicatena MSK_16_48	Dorea	Dorea longicatena
147B_13_1_F4	80	FALSE	Asare_maldipickr_92	Dorea longicatena MSK_16_48	Dorea	Dorea longicatena
147B_14_1_F5	80	FALSE	Asare_maldipickr_92	Dorea longicatena MSK_16_48	Dorea	Dorea longicatena
147B_15_1_F6	80	FALSE	Asare_maldipickr_92	Dorea longicatena MSK_16_48	Dorea	Dorea longicatena
147B_3_1_E6	80	FALSE	Asare_maldipickr_92	Dorea longicatena MSK_16_48	Dorea	Dorea longicatena
147B_5_1_E8	80	FALSE	Asare_maldipickr_92	Dorea longicatena MSK_16_48	Dorea	Dorea longicatena
147B_6_1_E9	80	FALSE	Asare_maldipickr_92	Dorea longicatena MSK_16_48	Dorea	Dorea longicatena
147B_7_1_E10	80	FALSE	Asare_maldipickr_92	Dorea longicatena MSK_16_48	Dorea	Dorea longicatena
147B_8_1_E11	80	FALSE	Asare_maldipickr_92	Dorea longicatena MSK_16_48	Dorea	Dorea longicatena
147B_9_1_E12	80	FALSE	Asare_maldipickr_92	Dorea longicatena MSK_16_48	Dorea	Dorea longicatena
143_1_1_C7	81	FALSE	Asare_maldipickr_92	Dorea longicatena PB-SRYEH	Dorea	Dorea longicatena
143_10_1_D4	81	FALSE	Asare_maldipickr_92	Dorea longicatena PB-SRYEH	Dorea	Dorea longicatena
143_11_1_D5	81	FALSE	Asare_maldipickr_92	Dorea longicatena PB-SRYEH	Dorea	Dorea longicatena
143_12_1_D6	81	FALSE	Asare_maldipickr_92	Dorea longicatena PB-SRYEH	Dorea	Dorea longicatena
143_13_1_D7	81	FALSE	Asare_maldipickr_92	Dorea longicatena PB-SRYEH	Dorea	Dorea longicatena
143_14_1_D8	81	FALSE	Asare_maldipickr_92	Dorea longicatena PB-SRYEH	Dorea	Dorea longicatena
143_15_1_D9	81	FALSE	Asare_maldipickr_92	Dorea longicatena PB-SRYEH	Dorea	Dorea longicatena
143_16_1_D10	81	FALSE	Asare_maldipickr_92	Dorea longicatena PB-SRYEH	Dorea	Dorea longicatena
143_17_1_D11	81	FALSE	Asare_maldipickr_92	Dorea longicatena PB-SRYEH	Dorea	Dorea longicatena
143_18_1_D12	81	FALSE	Asare_maldipickr_92	Dorea longicatena PB-SRYEH	Dorea	Dorea longicatena
143_2_1_C8	81	FALSE	Asare_maldipickr_92	Dorea longicatena PB-SRYEH	Dorea	Dorea longicatena
143_22_1_E4	81	FALSE	Asare_maldipickr_92	Dorea longicatena PB-SRYEH	Dorea	Dorea longicatena
143_23_1_E5	81	FALSE	Asare_maldipickr_92	Dorea longicatena PB-SRYEH	Dorea	Dorea longicatena
143_25_1_E7	81	FALSE	Asare_maldipickr_92	Dorea longicatena PB-SRYEH	Dorea	Dorea longicatena
143_27_1_E9	81	FALSE	Asare_maldipickr_92	Dorea longicatena PB-SRYEH	Dorea	Dorea longicatena
143_3_1_C9	81	FALSE	Asare_maldipickr_92	Dorea longicatena PB-SRYEH	Dorea	Dorea longicatena
143_30_1_E12	79	FALSE	Asare_maldipickr_92	Dorea longicatena PB-SRYEH	Dorea	Dorea longicatena
143_4_1_C10	81	FALSE	Asare_maldipickr_92	Dorea longicatena PB-SRYEH	Dorea	Dorea longicatena
143_5_1_C11	81	FALSE	Asare_maldipickr_92	Dorea longicatena PB-SRYEH	Dorea	Dorea longicatena
143_6_1_C12	81	FALSE	Asare_maldipickr_92	Dorea longicatena PB-SRYEH	Dorea	Dorea longicatena
143_8_1_D2	81	FALSE	Asare_maldipickr_92	Dorea longicatena PB-SRYEH	Dorea	Dorea longicatena
97_1_1_A1	82	FALSE	Asare_maldipickr_92	Enterocloster clostridioforme DSM_26114	Enterocloster	Enterocloster clostridioforme
97_10_1_A10	82	FALSE	Asare_maldipickr_92	Enterocloster clostridioforme DSM_26114	Enterocloster	Enterocloster clostridioforme
97_11_1_A11	82	FALSE	Asare_maldipickr_92	Enterocloster clostridioforme DSM_26114	Enterocloster	Enterocloster clostridioforme
97_12_1_A12	82	FALSE	Asare_maldipickr_92	Enterocloster clostridioforme DSM_26114	Enterocloster	Enterocloster clostridioforme
97_13_1_B1	82	FALSE	Asare_maldipickr_92	Enterocloster clostridioforme DSM_26114	Enterocloster	Enterocloster clostridioforme
97_14_1_B2	82	FALSE	Asare_maldipickr_92	Enterocloster clostridioforme DSM_26114	Enterocloster	Enterocloster clostridioforme
97_15_1_B3	82	FALSE	Asare_maldipickr_92	Enterocloster clostridioforme DSM_26114	Enterocloster	Enterocloster clostridioforme
97_16_1_B4	82	FALSE	Asare_maldipickr_92	Enterocloster clostridioforme DSM_26114	Enterocloster	Enterocloster clostridioforme
97_17_1_B5	82	FALSE	Asare_maldipickr_92	Enterocloster clostridioforme DSM_26114	Enterocloster	Enterocloster clostridioforme
97_18_1_B6	82	FALSE	Asare_maldipickr_92	Enterocloster clostridioforme DSM_26114	Enterocloster	Enterocloster clostridioforme
97_19_1_B7	82	FALSE	Asare_maldipickr_92	Enterocloster clostridioforme DSM_26114	Enterocloster	Enterocloster clostridioforme
97_2_1_A2	82	FALSE	Asare_maldipickr_92	Enterocloster clostridioforme DSM_26114	Enterocloster	Enterocloster clostridioforme
97_20_1_B8	82	FALSE	Asare_maldipickr_92	Enterocloster clostridioforme DSM_26114	Enterocloster	Enterocloster clostridioforme
97_21_1_B9	82	FALSE	Asare_maldipickr_92	Enterocloster clostridioforme DSM_26114	Enterocloster	Enterocloster clostridioforme
97_22_1_B10	82	FALSE	Asare_maldipickr_92	Enterocloster clostridioforme DSM_26114	Enterocloster	Enterocloster clostridioforme
97_24_1_B12	82	FALSE	Asare_maldipickr_92	Enterocloster clostridioforme DSM_26114	Enterocloster	Enterocloster clostridioforme
97_25_1_C1	82	FALSE	Asare_maldipickr_92	Enterocloster clostridioforme DSM_26114	Enterocloster	Enterocloster clostridioforme
97_26_1_C2	82	FALSE	Asare_maldipickr_92	Enterocloster clostridioforme DSM_26114	Enterocloster	Enterocloster clostridioforme
97_27_1_C3	82	FALSE	Asare_maldipickr_92	Enterocloster clostridioforme DSM_26114	Enterocloster	Enterocloster clostridioforme
97_29_1_C5	82	FALSE	Asare_maldipickr_92	Enterocloster clostridioforme DSM_26114	Enterocloster	Enterocloster clostridioforme
97_3_1_A3	82	FALSE	Asare_maldipickr_92	Enterocloster clostridioforme DSM_26114	Enterocloster	Enterocloster clostridioforme
97_30_1_C6	82	FALSE	Asare_maldipickr_92	Enterocloster clostridioforme DSM_26114	Enterocloster	Enterocloster clostridioforme
97_31_1_C7	82	FALSE	Asare_maldipickr_92	Enterocloster clostridioforme DSM_26114	Enterocloster	Enterocloster clostridioforme
97_32_1_C8	82	FALSE	Asare_maldipickr_92	Enterocloster clostridioforme DSM_26114	Enterocloster	Enterocloster clostridioforme
97_33_1_C9	82	FALSE	Asare_maldipickr_92	Enterocloster clostridioforme DSM_26114	Enterocloster	Enterocloster clostridioforme
97_34_1_C10	82	FALSE	Asare_maldipickr_92	Enterocloster clostridioforme DSM_26114	Enterocloster	Enterocloster clostridioforme
97_35_1_C11	82	FALSE	Asare_maldipickr_92	Enterocloster clostridioforme DSM_26114	Enterocloster	Enterocloster clostridioforme
97_4_1_A4	82	FALSE	Asare_maldipickr_92	Enterocloster clostridioforme DSM_26114	Enterocloster	Enterocloster clostridioforme
97_5_1_A5	82	FALSE	Asare_maldipickr_92	Enterocloster clostridioforme DSM_26114	Enterocloster	Enterocloster clostridioforme
97_6_1_A6	82	FALSE	Asare_maldipickr_92	Enterocloster clostridioforme DSM_26114	Enterocloster	Enterocloster clostridioforme
97_7_1_A7	82	FALSE	Asare_maldipickr_92	Enterocloster clostridioforme DSM_26114	Enterocloster	Enterocloster clostridioforme
97_8_1_A8	82	FALSE	Asare_maldipickr_92	Enterocloster clostridioforme DSM_26114	Enterocloster	Enterocloster clostridioforme
97_9_1_A9	82	FALSE	Asare_maldipickr_92	Enterocloster clostridioforme DSM_26114	Enterocloster	Enterocloster clostridioforme
92_10_1_A10	83	FALSE	Asare_maldipickr_92	Enterocloster clostridioforme DSM_933	Enterocloster	Enterocloster clostridioforme
92_11_1_A11	83	FALSE	Asare_maldipickr_92	Enterocloster clostridioforme DSM_933	Enterocloster	Enterocloster clostridioforme
92_12_1_A12	83	FALSE	Asare_maldipickr_92	Enterocloster clostridioforme DSM_933	Enterocloster	Enterocloster clostridioforme
92_14_1_B2	83	FALSE	Asare_maldipickr_92	Enterocloster clostridioforme DSM_933	Enterocloster	Enterocloster clostridioforme
92_15_1_B3	83	FALSE	Asare_maldipickr_92	Enterocloster clostridioforme DSM_933	Enterocloster	Enterocloster clostridioforme
92_17_1_B5	83	FALSE	Asare_maldipickr_92	Enterocloster clostridioforme DSM_933	Enterocloster	Enterocloster clostridioforme
92_19_1_B7	83	FALSE	Asare_maldipickr_92	Enterocloster clostridioforme DSM_933	Enterocloster	Enterocloster clostridioforme
92_20_1_B8	83	FALSE	Asare_maldipickr_92	Enterocloster clostridioforme DSM_933	Enterocloster	Enterocloster clostridioforme
92_21_1_B9	83	FALSE	Asare_maldipickr_92	Enterocloster clostridioforme DSM_933	Enterocloster	Enterocloster clostridioforme
92_22_1_B10	83	FALSE	Asare_maldipickr_92	Enterocloster clostridioforme DSM_933	Enterocloster	Enterocloster clostridioforme
92_23_1_B11	83	FALSE	Asare_maldipickr_92	Enterocloster clostridioforme DSM_933	Enterocloster	Enterocloster clostridioforme
92_24_1_B12	83	FALSE	Asare_maldipickr_92	Enterocloster clostridioforme DSM_933	Enterocloster	Enterocloster clostridioforme
92_25_1_C1	83	FALSE	Asare_maldipickr_92	Enterocloster clostridioforme DSM_933	Enterocloster	Enterocloster clostridioforme
92_26_1_C2	83	FALSE	Asare_maldipickr_92	Enterocloster clostridioforme DSM_933	Enterocloster	Enterocloster clostridioforme
92_27_1_C3	83	FALSE	Asare_maldipickr_92	Enterocloster clostridioforme DSM_933	Enterocloster	Enterocloster clostridioforme
92_28_1_C4	83	FALSE	Asare_maldipickr_92	Enterocloster clostridioforme DSM_933	Enterocloster	Enterocloster clostridioforme
92_29_1_C5	83	FALSE	Asare_maldipickr_92	Enterocloster clostridioforme DSM_933	Enterocloster	Enterocloster clostridioforme
92_3_1_A3	83	FALSE	Asare_maldipickr_92	Enterocloster clostridioforme DSM_933	Enterocloster	Enterocloster clostridioforme
92_30_1_C6	83	FALSE	Asare_maldipickr_92	Enterocloster clostridioforme DSM_933	Enterocloster	Enterocloster clostridioforme
92_5_1_A5	83	FALSE	Asare_maldipickr_92	Enterocloster clostridioforme DSM_933	Enterocloster	Enterocloster clostridioforme
92_7_1_A7	83	FALSE	Asare_maldipickr_92	Enterocloster clostridioforme DSM_933	Enterocloster	Enterocloster clostridioforme
92_8_1_A8	83	FALSE	Asare_maldipickr_92	Enterocloster clostridioforme DSM_933	Enterocloster	Enterocloster clostridioforme
92_9_1_A9	83	FALSE	Asare_maldipickr_92	Enterocloster clostridioforme DSM_933	Enterocloster	Enterocloster clostridioforme
Enterocloster_clostridioforme_HM_306_ClostriTOF_C10	84	FALSE	Asare_maldipickr_92	Enterocloster clostridioforme HM_306	Enterocloster	Enterocloster clostridioforme
Enterocloster_clostridioforme_HM_306_ClostriTOF_C11	84	FALSE	Asare_maldipickr_92	Enterocloster clostridioforme HM_306	Enterocloster	Enterocloster clostridioforme
Enterocloster_clostridioforme_HM_306_ClostriTOF_C7	84	FALSE	Asare_maldipickr_92	Enterocloster clostridioforme HM_306	Enterocloster	Enterocloster clostridioforme
Enterocloster_clostridioforme_HM_306_ClostriTOF_C8	84	FALSE	Asare_maldipickr_92	Enterocloster clostridioforme HM_306	Enterocloster	Enterocloster clostridioforme
Enterocloster_clostridioforme_HM_306_ClostriTOF_D1	85	FALSE	Asare_maldipickr_92	Enterocloster clostridioforme HM_306	Enterocloster	Enterocloster clostridioforme
Enterocloster_clostridioforme_HM_306_ClostriTOF_D10	85	FALSE	Asare_maldipickr_92	Enterocloster clostridioforme HM_306	Enterocloster	Enterocloster clostridioforme
Enterocloster_clostridioforme_HM_306_ClostriTOF_D11	84	FALSE	Asare_maldipickr_92	Enterocloster clostridioforme HM_306	Enterocloster	Enterocloster clostridioforme
Enterocloster_clostridioforme_HM_306_ClostriTOF_D12	84	FALSE	Asare_maldipickr_92	Enterocloster clostridioforme HM_306	Enterocloster	Enterocloster clostridioforme
Enterocloster_clostridioforme_HM_306_ClostriTOF_D2	85	FALSE	Asare_maldipickr_92	Enterocloster clostridioforme HM_306	Enterocloster	Enterocloster clostridioforme
Enterocloster_clostridioforme_HM_306_ClostriTOF_D3	85	FALSE	Asare_maldipickr_92	Enterocloster clostridioforme HM_306	Enterocloster	Enterocloster clostridioforme
Enterocloster_clostridioforme_HM_306_ClostriTOF_D6	84	FALSE	Asare_maldipickr_92	Enterocloster clostridioforme HM_306	Enterocloster	Enterocloster clostridioforme
Enterocloster_clostridioforme_HM_306_ClostriTOF_D7	84	FALSE	Asare_maldipickr_92	Enterocloster clostridioforme HM_306	Enterocloster	Enterocloster clostridioforme
Enterocloster_clostridioforme_HM_306_ClostriTOF_D8	84	FALSE	Asare_maldipickr_92	Enterocloster clostridioforme HM_306	Enterocloster	Enterocloster clostridioforme
Enterocloster_clostridioforme_HM_306_ClostriTOF_D9	84	FALSE	Asare_maldipickr_92	Enterocloster clostridioforme HM_306	Enterocloster	Enterocloster clostridioforme
Enterocloster_clostridioforme_HM_306_ClostriTOF_E10	85	FALSE	Asare_maldipickr_92	Enterocloster clostridioforme HM_306	Enterocloster	Enterocloster clostridioforme
Enterocloster_clostridioforme_HM_306_ClostriTOF_E11	85	FALSE	Asare_maldipickr_92	Enterocloster clostridioforme HM_306	Enterocloster	Enterocloster clostridioforme
Enterocloster_clostridioforme_HM_306_ClostriTOF_E3	85	FALSE	Asare_maldipickr_92	Enterocloster clostridioforme HM_306	Enterocloster	Enterocloster clostridioforme
Enterocloster_clostridioforme_HM_306_ClostriTOF_E4	84	FALSE	Asare_maldipickr_92	Enterocloster clostridioforme HM_306	Enterocloster	Enterocloster clostridioforme
Enterocloster_clostridioforme_HM_306_ClostriTOF_E5	85	FALSE	Asare_maldipickr_92	Enterocloster clostridioforme HM_306	Enterocloster	Enterocloster clostridioforme
Enterocloster_clostridioforme_HM_306_ClostriTOF_E6	84	FALSE	Asare_maldipickr_92	Enterocloster clostridioforme HM_306	Enterocloster	Enterocloster clostridioforme
Enterocloster_clostridioforme_HM_306_ClostriTOF_E7	84	FALSE	Asare_maldipickr_92	Enterocloster clostridioforme HM_306	Enterocloster	Enterocloster clostridioforme
Enterocloster_clostridioforme_HM_306_ClostriTOF_E9	84	FALSE	Asare_maldipickr_92	Enterocloster clostridioforme HM_306	Enterocloster	Enterocloster clostridioforme
Enterocloster_clostridioforme_HM_317_ClostriTOF_F1	86	FALSE	Asare_maldipickr_92	Enterocloster clostridioforme HM_317	Enterocloster	Enterocloster clostridioforme
Enterocloster_clostridioforme_HM_317_ClostriTOF_F10	86	FALSE	Asare_maldipickr_92	Enterocloster clostridioforme HM_317	Enterocloster	Enterocloster clostridioforme
Enterocloster_clostridioforme_HM_317_ClostriTOF_F11	87	FALSE	Asare_maldipickr_92	Enterocloster clostridioforme HM_317	Enterocloster	Enterocloster clostridioforme
Enterocloster_clostridioforme_HM_317_ClostriTOF_F2	87	FALSE	Asare_maldipickr_92	Enterocloster clostridioforme HM_317	Enterocloster	Enterocloster clostridioforme
Enterocloster_clostridioforme_HM_317_ClostriTOF_F3	87	FALSE	Asare_maldipickr_92	Enterocloster clostridioforme HM_317	Enterocloster	Enterocloster clostridioforme
Enterocloster_clostridioforme_HM_317_ClostriTOF_F4	87	FALSE	Asare_maldipickr_92	Enterocloster clostridioforme HM_317	Enterocloster	Enterocloster clostridioforme
Enterocloster_clostridioforme_HM_317_ClostriTOF_F5	86	FALSE	Asare_maldipickr_92	Enterocloster clostridioforme HM_317	Enterocloster	Enterocloster clostridioforme
Enterocloster_clostridioforme_HM_317_ClostriTOF_F8	87	FALSE	Asare_maldipickr_92	Enterocloster clostridioforme HM_317	Enterocloster	Enterocloster clostridioforme
Enterocloster_clostridioforme_HM_317_ClostriTOF_F9	86	FALSE	Asare_maldipickr_92	Enterocloster clostridioforme HM_317	Enterocloster	Enterocloster clostridioforme
Enterocloster_clostridioforme_HM_317_ClostriTOF_G10	86	FALSE	Asare_maldipickr_92	Enterocloster clostridioforme HM_317	Enterocloster	Enterocloster clostridioforme
Enterocloster_clostridioforme_HM_317_ClostriTOF_G11	86	FALSE	Asare_maldipickr_92	Enterocloster clostridioforme HM_317	Enterocloster	Enterocloster clostridioforme
Enterocloster_clostridioforme_HM_317_ClostriTOF_G2	87	FALSE	Asare_maldipickr_92	Enterocloster clostridioforme HM_317	Enterocloster	Enterocloster clostridioforme
Enterocloster_clostridioforme_HM_317_ClostriTOF_G4	86	FALSE	Asare_maldipickr_92	Enterocloster clostridioforme HM_317	Enterocloster	Enterocloster clostridioforme
Enterocloster_clostridioforme_HM_317_ClostriTOF_G5	86	FALSE	Asare_maldipickr_92	Enterocloster clostridioforme HM_317	Enterocloster	Enterocloster clostridioforme
Enterocloster_clostridioforme_HM_317_ClostriTOF_G6	86	FALSE	Asare_maldipickr_92	Enterocloster clostridioforme HM_317	Enterocloster	Enterocloster clostridioforme
Enterocloster_clostridioforme_HM_317_ClostriTOF_G7	86	FALSE	Asare_maldipickr_92	Enterocloster clostridioforme HM_317	Enterocloster	Enterocloster clostridioforme
Enterocloster_clostridioforme_HM_317_ClostriTOF_G8	86	FALSE	Asare_maldipickr_92	Enterocloster clostridioforme HM_317	Enterocloster	Enterocloster clostridioforme
Enterocloster_clostridioforme_HM_317_ClostriTOF_G9	86	FALSE	Asare_maldipickr_92	Enterocloster clostridioforme HM_317	Enterocloster	Enterocloster clostridioforme
Enterocloster_clostridioforme_HM_317_ClostriTOF_H4	86	FALSE	Asare_maldipickr_92	Enterocloster clostridioforme HM_317	Enterocloster	Enterocloster clostridioforme
Enterocloster_clostridioforme_HM_317_ClostriTOF_H5	87	FALSE	Asare_maldipickr_92	Enterocloster clostridioforme HM_317	Enterocloster	Enterocloster clostridioforme
Enterocloster_clostridioforme_HM_317_ClostriTOF_H6	86	FALSE	Asare_maldipickr_92	Enterocloster clostridioforme HM_317	Enterocloster	Enterocloster clostridioforme
95__24_1_G12	85	FALSE	Asare_maldipickr_92	Enterocloster clostridioforme MSK_2_59	Enterocloster	Enterocloster clostridioforme
95_10_1_F10	85	FALSE	Asare_maldipickr_92	Enterocloster clostridioforme MSK_2_59	Enterocloster	Enterocloster clostridioforme
95_11_1_F11	85	FALSE	Asare_maldipickr_92	Enterocloster clostridioforme MSK_2_59	Enterocloster	Enterocloster clostridioforme
95_14_1_G2	85	FALSE	Asare_maldipickr_92	Enterocloster clostridioforme MSK_2_59	Enterocloster	Enterocloster clostridioforme
95_15_1_G3	85	FALSE	Asare_maldipickr_92	Enterocloster clostridioforme MSK_2_59	Enterocloster	Enterocloster clostridioforme
95_17_1_G5	85	FALSE	Asare_maldipickr_92	Enterocloster clostridioforme MSK_2_59	Enterocloster	Enterocloster clostridioforme
95_20_1_G8	85	FALSE	Asare_maldipickr_92	Enterocloster clostridioforme MSK_2_59	Enterocloster	Enterocloster clostridioforme
95_21_1_G9	85	FALSE	Asare_maldipickr_92	Enterocloster clostridioforme MSK_2_59	Enterocloster	Enterocloster clostridioforme
95_22_1_G10	85	FALSE	Asare_maldipickr_92	Enterocloster clostridioforme MSK_2_59	Enterocloster	Enterocloster clostridioforme
95_23_1_G11	85	FALSE	Asare_maldipickr_92	Enterocloster clostridioforme MSK_2_59	Enterocloster	Enterocloster clostridioforme
95_26_1_H2	85	FALSE	Asare_maldipickr_92	Enterocloster clostridioforme MSK_2_59	Enterocloster	Enterocloster clostridioforme
95_27_1_H3	85	FALSE	Asare_maldipickr_92	Enterocloster clostridioforme MSK_2_59	Enterocloster	Enterocloster clostridioforme
95_28_1_H4	85	FALSE	Asare_maldipickr_92	Enterocloster clostridioforme MSK_2_59	Enterocloster	Enterocloster clostridioforme
95_29_1_H5	85	FALSE	Asare_maldipickr_92	Enterocloster clostridioforme MSK_2_59	Enterocloster	Enterocloster clostridioforme
95_3_1_F3	85	FALSE	Asare_maldipickr_92	Enterocloster clostridioforme MSK_2_59	Enterocloster	Enterocloster clostridioforme
95_30_1_H6	85	FALSE	Asare_maldipickr_92	Enterocloster clostridioforme MSK_2_59	Enterocloster	Enterocloster clostridioforme
95_4_1_F4	85	FALSE	Asare_maldipickr_92	Enterocloster clostridioforme MSK_2_59	Enterocloster	Enterocloster clostridioforme
95_5_1_F5	85	FALSE	Asare_maldipickr_92	Enterocloster clostridioforme MSK_2_59	Enterocloster	Enterocloster clostridioforme
95_6_1_F6	85	FALSE	Asare_maldipickr_92	Enterocloster clostridioforme MSK_2_59	Enterocloster	Enterocloster clostridioforme
95_8_1_F8	84	FALSE	Asare_maldipickr_92	Enterocloster clostridioforme MSK_2_59	Enterocloster	Enterocloster clostridioforme
95_9_1_F9	85	FALSE	Asare_maldipickr_92	Enterocloster clostridioforme MSK_2_59	Enterocloster	Enterocloster clostridioforme
157__11_1_F11	88	FALSE	Asare_maldipickr_92	Eubacterium ramulus PB-SKBSD	Eubacterium	Eubacterium ramulus
157_1_1_F1	88	FALSE	Asare_maldipickr_92	Eubacterium ramulus PB-SKBSD	Eubacterium	Eubacterium ramulus
157_12_1_F12	88	FALSE	Asare_maldipickr_92	Eubacterium ramulus PB-SKBSD	Eubacterium	Eubacterium ramulus
157_13_1_G1	88	FALSE	Asare_maldipickr_92	Eubacterium ramulus PB-SKBSD	Eubacterium	Eubacterium ramulus
157_15_1_G3	88	FALSE	Asare_maldipickr_92	Eubacterium ramulus PB-SKBSD	Eubacterium	Eubacterium ramulus
157_16_1_G4	88	FALSE	Asare_maldipickr_92	Eubacterium ramulus PB-SKBSD	Eubacterium	Eubacterium ramulus
157_17_1_G5	88	FALSE	Asare_maldipickr_92	Eubacterium ramulus PB-SKBSD	Eubacterium	Eubacterium ramulus
157_18_1_G6	88	FALSE	Asare_maldipickr_92	Eubacterium ramulus PB-SKBSD	Eubacterium	Eubacterium ramulus
157_19_1_G7	88	FALSE	Asare_maldipickr_92	Eubacterium ramulus PB-SKBSD	Eubacterium	Eubacterium ramulus
157_2_1_F2	88	FALSE	Asare_maldipickr_92	Eubacterium ramulus PB-SKBSD	Eubacterium	Eubacterium ramulus
157_20_1_G8	88	FALSE	Asare_maldipickr_92	Eubacterium ramulus PB-SKBSD	Eubacterium	Eubacterium ramulus
157_21_1_G9	88	FALSE	Asare_maldipickr_92	Eubacterium ramulus PB-SKBSD	Eubacterium	Eubacterium ramulus
157_23_1_G11	88	FALSE	Asare_maldipickr_92	Eubacterium ramulus PB-SKBSD	Eubacterium	Eubacterium ramulus
157_24_1_G12	88	FALSE	Asare_maldipickr_92	Eubacterium ramulus PB-SKBSD	Eubacterium	Eubacterium ramulus
157_26_1_H2	88	FALSE	Asare_maldipickr_92	Eubacterium ramulus PB-SKBSD	Eubacterium	Eubacterium ramulus
157_27_1_H3	88	FALSE	Asare_maldipickr_92	Eubacterium ramulus PB-SKBSD	Eubacterium	Eubacterium ramulus
157_28_1_H4	88	FALSE	Asare_maldipickr_92	Eubacterium ramulus PB-SKBSD	Eubacterium	Eubacterium ramulus
157_3_1_F3	88	FALSE	Asare_maldipickr_92	Eubacterium ramulus PB-SKBSD	Eubacterium	Eubacterium ramulus
157_30_1_H6	88	FALSE	Asare_maldipickr_92	Eubacterium ramulus PB-SKBSD	Eubacterium	Eubacterium ramulus
157_8_1_F8	88	FALSE	Asare_maldipickr_92	Eubacterium ramulus PB-SKBSD	Eubacterium	Eubacterium ramulus
175_1_1_C7	89	FALSE	Asare_maldipickr_92	Faecalibacterium longum CLA-AA-H163	Faecalibacterium	Faecalibacterium longum
175_11_1_D5	89	FALSE	Asare_maldipickr_92	Faecalibacterium longum CLA-AA-H163	Faecalibacterium	Faecalibacterium longum
175_12_1_D6	89	FALSE	Asare_maldipickr_92	Faecalibacterium longum CLA-AA-H163	Faecalibacterium	Faecalibacterium longum
175_13_1_D7	89	FALSE	Asare_maldipickr_92	Faecalibacterium longum CLA-AA-H163	Faecalibacterium	Faecalibacterium longum
175_15_1_D9	89	FALSE	Asare_maldipickr_92	Faecalibacterium longum CLA-AA-H163	Faecalibacterium	Faecalibacterium longum
175_16_1_D10	90	FALSE	Asare_maldipickr_92	Faecalibacterium longum CLA-AA-H163	Faecalibacterium	Faecalibacterium longum
175_17_1_D11	89	FALSE	Asare_maldipickr_92	Faecalibacterium longum CLA-AA-H163	Faecalibacterium	Faecalibacterium longum
175_18_1_D12	89	FALSE	Asare_maldipickr_92	Faecalibacterium longum CLA-AA-H163	Faecalibacterium	Faecalibacterium longum
175_20_1_E2	90	FALSE	Asare_maldipickr_92	Faecalibacterium longum CLA-AA-H163	Faecalibacterium	Faecalibacterium longum
175_21_1_E3	90	FALSE	Asare_maldipickr_92	Faecalibacterium longum CLA-AA-H163	Faecalibacterium	Faecalibacterium longum
175_22_1_E4	89	FALSE	Asare_maldipickr_92	Faecalibacterium longum CLA-AA-H163	Faecalibacterium	Faecalibacterium longum
175_24_1_E6	89	FALSE	Asare_maldipickr_92	Faecalibacterium longum CLA-AA-H163	Faecalibacterium	Faecalibacterium longum
175_25_1_E7	89	FALSE	Asare_maldipickr_92	Faecalibacterium longum CLA-AA-H163	Faecalibacterium	Faecalibacterium longum
175_27_1_E9	90	FALSE	Asare_maldipickr_92	Faecalibacterium longum CLA-AA-H163	Faecalibacterium	Faecalibacterium longum
175_28_1_E10	89	FALSE	Asare_maldipickr_92	Faecalibacterium longum CLA-AA-H163	Faecalibacterium	Faecalibacterium longum
175_3_1_C9	90	FALSE	Asare_maldipickr_92	Faecalibacterium longum CLA-AA-H163	Faecalibacterium	Faecalibacterium longum
175_4_1_C10	90	FALSE	Asare_maldipickr_92	Faecalibacterium longum CLA-AA-H163	Faecalibacterium	Faecalibacterium longum
175_6_1_C12	90	FALSE	Asare_maldipickr_92	Faecalibacterium longum CLA-AA-H163	Faecalibacterium	Faecalibacterium longum
175_8_1_D2	90	FALSE	Asare_maldipickr_92	Faecalibacterium longum CLA-AA-H163	Faecalibacterium	Faecalibacterium longum
175_9_1_D3	89	FALSE	Asare_maldipickr_92	Faecalibacterium longum CLA-AA-H163	Faecalibacterium	Faecalibacterium longum
184A_10_1_B2	91	FALSE	Asare_maldipickr_92	Fusicatenibacter saccharivorans DSM_26062	Fusicatenibacter	Fusicatenibacter saccharivorans
184A_11_1_B3	91	FALSE	Asare_maldipickr_92	Fusicatenibacter saccharivorans DSM_26062	Fusicatenibacter	Fusicatenibacter saccharivorans
184A_12_1_B4	91	FALSE	Asare_maldipickr_92	Fusicatenibacter saccharivorans DSM_26062	Fusicatenibacter	Fusicatenibacter saccharivorans
184A_5_1_A9	91	FALSE	Asare_maldipickr_92	Fusicatenibacter saccharivorans DSM_26062	Fusicatenibacter	Fusicatenibacter saccharivorans
184A_6_1_A10	91	FALSE	Asare_maldipickr_92	Fusicatenibacter saccharivorans DSM_26062	Fusicatenibacter	Fusicatenibacter saccharivorans
184A_7_1_A11	91	FALSE	Asare_maldipickr_92	Fusicatenibacter saccharivorans DSM_26062	Fusicatenibacter	Fusicatenibacter saccharivorans
184A_8_1_A12	91	FALSE	Asare_maldipickr_92	Fusicatenibacter saccharivorans DSM_26062	Fusicatenibacter	Fusicatenibacter saccharivorans
184B_10_1_C5	91	FALSE	Asare_maldipickr_92	Fusicatenibacter saccharivorans DSM_26062	Fusicatenibacter	Fusicatenibacter saccharivorans
184B_11_1_C6	91	FALSE	Asare_maldipickr_92	Fusicatenibacter saccharivorans DSM_26062	Fusicatenibacter	Fusicatenibacter saccharivorans
184B_12_1_C7	91	FALSE	Asare_maldipickr_92	Fusicatenibacter saccharivorans DSM_26062	Fusicatenibacter	Fusicatenibacter saccharivorans
184B_13_1_C8	91	FALSE	Asare_maldipickr_92	Fusicatenibacter saccharivorans DSM_26062	Fusicatenibacter	Fusicatenibacter saccharivorans
184B_14_1_C9	91	FALSE	Asare_maldipickr_92	Fusicatenibacter saccharivorans DSM_26062	Fusicatenibacter	Fusicatenibacter saccharivorans
184B_15_1_C10	91	FALSE	Asare_maldipickr_92	Fusicatenibacter saccharivorans DSM_26062	Fusicatenibacter	Fusicatenibacter saccharivorans
184B_2_1_B9	91	FALSE	Asare_maldipickr_92	Fusicatenibacter saccharivorans DSM_26062	Fusicatenibacter	Fusicatenibacter saccharivorans
184B_3_1_B10	91	FALSE	Asare_maldipickr_92	Fusicatenibacter saccharivorans DSM_26062	Fusicatenibacter	Fusicatenibacter saccharivorans
184B_4_1_B11	91	FALSE	Asare_maldipickr_92	Fusicatenibacter saccharivorans DSM_26062	Fusicatenibacter	Fusicatenibacter saccharivorans
184B_5_1_B12	91	FALSE	Asare_maldipickr_92	Fusicatenibacter saccharivorans DSM_26062	Fusicatenibacter	Fusicatenibacter saccharivorans
184B_8_1_C3	91	FALSE	Asare_maldipickr_92	Fusicatenibacter saccharivorans DSM_26062	Fusicatenibacter	Fusicatenibacter saccharivorans
184B_9_1_C4	91	FALSE	Asare_maldipickr_92	Fusicatenibacter saccharivorans DSM_26062	Fusicatenibacter	Fusicatenibacter saccharivorans
187A_1_1_C7	92	FALSE	Asare_maldipickr_92	Fusicatenibacter saccharivorans MSK_10_29	Fusicatenibacter	Fusicatenibacter saccharivorans
187A_10_1_D4	93	FALSE	Asare_maldipickr_92	Fusicatenibacter saccharivorans MSK_10_29	Fusicatenibacter	Fusicatenibacter saccharivorans
187A_11_1_D5	93	FALSE	Asare_maldipickr_92	Fusicatenibacter saccharivorans MSK_10_29	Fusicatenibacter	Fusicatenibacter saccharivorans
187A_13_1_D7	93	FALSE	Asare_maldipickr_92	Fusicatenibacter saccharivorans MSK_10_29	Fusicatenibacter	Fusicatenibacter saccharivorans
187A_14_1_D8	93	FALSE	Asare_maldipickr_92	Fusicatenibacter saccharivorans MSK_10_29	Fusicatenibacter	Fusicatenibacter saccharivorans
187A_16_1_D10	93	FALSE	Asare_maldipickr_92	Fusicatenibacter saccharivorans MSK_10_29	Fusicatenibacter	Fusicatenibacter saccharivorans
187A_2_1_C8	92	FALSE	Asare_maldipickr_92	Fusicatenibacter saccharivorans MSK_10_29	Fusicatenibacter	Fusicatenibacter saccharivorans
187A_20_1_E2	92	FALSE	Asare_maldipickr_92	Fusicatenibacter saccharivorans MSK_10_29	Fusicatenibacter	Fusicatenibacter saccharivorans
187A_21_1_E3	92	FALSE	Asare_maldipickr_92	Fusicatenibacter saccharivorans MSK_10_29	Fusicatenibacter	Fusicatenibacter saccharivorans
187A_23_1_E5	92	FALSE	Asare_maldipickr_92	Fusicatenibacter saccharivorans MSK_10_29	Fusicatenibacter	Fusicatenibacter saccharivorans
187A_25_1_E7	92	FALSE	Asare_maldipickr_92	Fusicatenibacter saccharivorans MSK_10_29	Fusicatenibacter	Fusicatenibacter saccharivorans
187A_29_1_E11	92	FALSE	Asare_maldipickr_92	Fusicatenibacter saccharivorans MSK_10_29	Fusicatenibacter	Fusicatenibacter saccharivorans
187A_3_1_C9	92	FALSE	Asare_maldipickr_92	Fusicatenibacter saccharivorans MSK_10_29	Fusicatenibacter	Fusicatenibacter saccharivorans
187A_30_1_E12	92	FALSE	Asare_maldipickr_92	Fusicatenibacter saccharivorans MSK_10_29	Fusicatenibacter	Fusicatenibacter saccharivorans
187A_4_1_C10	92	FALSE	Asare_maldipickr_92	Fusicatenibacter saccharivorans MSK_10_29	Fusicatenibacter	Fusicatenibacter saccharivorans
187A_5_1_C11	92	FALSE	Asare_maldipickr_92	Fusicatenibacter saccharivorans MSK_10_29	Fusicatenibacter	Fusicatenibacter saccharivorans
187A_6_1_C12	92	FALSE	Asare_maldipickr_92	Fusicatenibacter saccharivorans MSK_10_29	Fusicatenibacter	Fusicatenibacter saccharivorans
187A_9_1_D3	93	FALSE	Asare_maldipickr_92	Fusicatenibacter saccharivorans MSK_10_29	Fusicatenibacter	Fusicatenibacter saccharivorans
188A_1_1_F1	94	FALSE	Asare_maldipickr_92	Fusicatenibacter saccharivorans MSK_13_41	Fusicatenibacter	Fusicatenibacter saccharivorans
188A_10_1_F10	94	FALSE	Asare_maldipickr_92	Fusicatenibacter saccharivorans MSK_13_41	Fusicatenibacter	Fusicatenibacter saccharivorans
188A_11_1_F11	94	FALSE	Asare_maldipickr_92	Fusicatenibacter saccharivorans MSK_13_41	Fusicatenibacter	Fusicatenibacter saccharivorans
188A_12_1_F12	94	FALSE	Asare_maldipickr_92	Fusicatenibacter saccharivorans MSK_13_41	Fusicatenibacter	Fusicatenibacter saccharivorans
188A_13_1_G1	94	FALSE	Asare_maldipickr_92	Fusicatenibacter saccharivorans MSK_13_41	Fusicatenibacter	Fusicatenibacter saccharivorans
188A_14_1_G2	94	FALSE	Asare_maldipickr_92	Fusicatenibacter saccharivorans MSK_13_41	Fusicatenibacter	Fusicatenibacter saccharivorans
188A_15_1_G3	94	FALSE	Asare_maldipickr_92	Fusicatenibacter saccharivorans MSK_13_41	Fusicatenibacter	Fusicatenibacter saccharivorans
188A_2_1_F2	94	FALSE	Asare_maldipickr_92	Fusicatenibacter saccharivorans MSK_13_41	Fusicatenibacter	Fusicatenibacter saccharivorans
188A_3_1_F3	94	FALSE	Asare_maldipickr_92	Fusicatenibacter saccharivorans MSK_13_41	Fusicatenibacter	Fusicatenibacter saccharivorans
188A_4_1_F4	94	FALSE	Asare_maldipickr_92	Fusicatenibacter saccharivorans MSK_13_41	Fusicatenibacter	Fusicatenibacter saccharivorans
188A_6_1_F6	94	FALSE	Asare_maldipickr_92	Fusicatenibacter saccharivorans MSK_13_41	Fusicatenibacter	Fusicatenibacter saccharivorans
188A_7_1_F7	94	FALSE	Asare_maldipickr_92	Fusicatenibacter saccharivorans MSK_13_41	Fusicatenibacter	Fusicatenibacter saccharivorans
188A_8_1_F8	94	FALSE	Asare_maldipickr_92	Fusicatenibacter saccharivorans MSK_13_41	Fusicatenibacter	Fusicatenibacter saccharivorans
188A_9_1_F9	94	FALSE	Asare_maldipickr_92	Fusicatenibacter saccharivorans MSK_13_41	Fusicatenibacter	Fusicatenibacter saccharivorans
188B_1_1_G5	94	FALSE	Asare_maldipickr_92	Fusicatenibacter saccharivorans MSK_13_41	Fusicatenibacter	Fusicatenibacter saccharivorans
188B_10_1_H2	94	FALSE	Asare_maldipickr_92	Fusicatenibacter saccharivorans MSK_13_41	Fusicatenibacter	Fusicatenibacter saccharivorans
188B_11_1_H3	94	FALSE	Asare_maldipickr_92	Fusicatenibacter saccharivorans MSK_13_41	Fusicatenibacter	Fusicatenibacter saccharivorans
188B_13_1_H5	94	FALSE	Asare_maldipickr_92	Fusicatenibacter saccharivorans MSK_13_41	Fusicatenibacter	Fusicatenibacter saccharivorans
188B_2_1_G6	94	FALSE	Asare_maldipickr_92	Fusicatenibacter saccharivorans MSK_13_41	Fusicatenibacter	Fusicatenibacter saccharivorans
188B_3_1_G7	94	FALSE	Asare_maldipickr_92	Fusicatenibacter saccharivorans MSK_13_41	Fusicatenibacter	Fusicatenibacter saccharivorans
188B_4_1_G8	94	FALSE	Asare_maldipickr_92	Fusicatenibacter saccharivorans MSK_13_41	Fusicatenibacter	Fusicatenibacter saccharivorans
188B_6_1_G10	94	FALSE	Asare_maldipickr_92	Fusicatenibacter saccharivorans MSK_13_41	Fusicatenibacter	Fusicatenibacter saccharivorans
188B_7_1_G11	94	FALSE	Asare_maldipickr_92	Fusicatenibacter saccharivorans MSK_13_41	Fusicatenibacter	Fusicatenibacter saccharivorans
188B_8_1_G12	94	FALSE	Asare_maldipickr_92	Fusicatenibacter saccharivorans MSK_13_41	Fusicatenibacter	Fusicatenibacter saccharivorans
229_11_1_D5	95	FALSE	Asare_maldipickr_92	Gemmiger formicilis CLA-AA-H169	Gemmiger	Gemmiger formicilis
229_14_1_D8	95	FALSE	Asare_maldipickr_92	Gemmiger formicilis CLA-AA-H169	Gemmiger	Gemmiger formicilis
229_16_1_D10	96	FALSE	Asare_maldipickr_92	Gemmiger formicilis CLA-AA-H169	Gemmiger	Gemmiger formicilis
229_17_1_D11	96	FALSE	Asare_maldipickr_92	Gemmiger formicilis CLA-AA-H169	Gemmiger	Gemmiger formicilis
229_18_1_D12	96	FALSE	Asare_maldipickr_92	Gemmiger formicilis CLA-AA-H169	Gemmiger	Gemmiger formicilis
229_2_1_C8	95	FALSE	Asare_maldipickr_92	Gemmiger formicilis CLA-AA-H169	Gemmiger	Gemmiger formicilis
229_20_1_E2	96	FALSE	Asare_maldipickr_92	Gemmiger formicilis CLA-AA-H169	Gemmiger	Gemmiger formicilis
229_21_1_E3	96	FALSE	Asare_maldipickr_92	Gemmiger formicilis CLA-AA-H169	Gemmiger	Gemmiger formicilis
229_22_1_E4	96	FALSE	Asare_maldipickr_92	Gemmiger formicilis CLA-AA-H169	Gemmiger	Gemmiger formicilis
229_23_1_E5	96	FALSE	Asare_maldipickr_92	Gemmiger formicilis CLA-AA-H169	Gemmiger	Gemmiger formicilis
229_26_1_E8	96	FALSE	Asare_maldipickr_92	Gemmiger formicilis CLA-AA-H169	Gemmiger	Gemmiger formicilis
229_27_1_E9	96	FALSE	Asare_maldipickr_92	Gemmiger formicilis CLA-AA-H169	Gemmiger	Gemmiger formicilis
229_28_1_E10	96	FALSE	Asare_maldipickr_92	Gemmiger formicilis CLA-AA-H169	Gemmiger	Gemmiger formicilis
229_29_1_E11	96	FALSE	Asare_maldipickr_92	Gemmiger formicilis CLA-AA-H169	Gemmiger	Gemmiger formicilis
229_3_1_C9	95	FALSE	Asare_maldipickr_92	Gemmiger formicilis CLA-AA-H169	Gemmiger	Gemmiger formicilis
229_4_1_C10	95	FALSE	Asare_maldipickr_92	Gemmiger formicilis CLA-AA-H169	Gemmiger	Gemmiger formicilis
229_5_1_C11	95	FALSE	Asare_maldipickr_92	Gemmiger formicilis CLA-AA-H169	Gemmiger	Gemmiger formicilis
229_6_1_C12	95	FALSE	Asare_maldipickr_92	Gemmiger formicilis CLA-AA-H169	Gemmiger	Gemmiger formicilis
229_8_1_D2	95	FALSE	Asare_maldipickr_92	Gemmiger formicilis CLA-AA-H169	Gemmiger	Gemmiger formicilis
229_9_1_D3	95	FALSE	Asare_maldipickr_92	Gemmiger formicilis CLA-AA-H169	Gemmiger	Gemmiger formicilis
191A_10_1_A10	97	FALSE	Asare_maldipickr_92	Intestinibacter bartletti DSM_16795	Intestinibacter	Intestinibacter bartletti
191A_11_1_A11	97	FALSE	Asare_maldipickr_92	Intestinibacter bartletti DSM_16795	Intestinibacter	Intestinibacter bartletti
191A_12_1_A12	97	FALSE	Asare_maldipickr_92	Intestinibacter bartletti DSM_16795	Intestinibacter	Intestinibacter bartletti
191A_15_1_B3	97	FALSE	Asare_maldipickr_92	Intestinibacter bartletti DSM_16795	Intestinibacter	Intestinibacter bartletti
191A_3_1_A3	97	FALSE	Asare_maldipickr_92	Intestinibacter bartletti DSM_16795	Intestinibacter	Intestinibacter bartletti
191A_4_1_A4	97	FALSE	Asare_maldipickr_92	Intestinibacter bartletti DSM_16795	Intestinibacter	Intestinibacter bartletti
191A_5_1_A5	97	FALSE	Asare_maldipickr_92	Intestinibacter bartletti DSM_16795	Intestinibacter	Intestinibacter bartletti
191A_6_1_A6	97	FALSE	Asare_maldipickr_92	Intestinibacter bartletti DSM_16795	Intestinibacter	Intestinibacter bartletti
191A_7_1_A7	97	FALSE	Asare_maldipickr_92	Intestinibacter bartletti DSM_16795	Intestinibacter	Intestinibacter bartletti
191B_1_1_B4	97	FALSE	Asare_maldipickr_92	Intestinibacter bartletti DSM_16795	Intestinibacter	Intestinibacter bartletti
191B_11_1_C2	99	FALSE	Asare_maldipickr_92	Intestinibacter bartletti DSM_16795	Intestinibacter	Intestinibacter bartletti
191B_12_1_C3	97	FALSE	Asare_maldipickr_92	Intestinibacter bartletti DSM_16795	Intestinibacter	Intestinibacter bartletti
191B_13_1_C4	99	FALSE	Asare_maldipickr_92	Intestinibacter bartletti DSM_16795	Intestinibacter	Intestinibacter bartletti
191B_14_1_C5	99	FALSE	Asare_maldipickr_92	Intestinibacter bartletti DSM_16795	Intestinibacter	Intestinibacter bartletti
191B_15_1_C6	99	FALSE	Asare_maldipickr_92	Intestinibacter bartletti DSM_16795	Intestinibacter	Intestinibacter bartletti
191B_2_1_B5	99	FALSE	Asare_maldipickr_92	Intestinibacter bartletti DSM_16795	Intestinibacter	Intestinibacter bartletti
191B_5_1_B8	99	FALSE	Asare_maldipickr_92	Intestinibacter bartletti DSM_16795	Intestinibacter	Intestinibacter bartletti
191B_6_1_B9	99	FALSE	Asare_maldipickr_92	Intestinibacter bartletti DSM_16795	Intestinibacter	Intestinibacter bartletti
252_1_1_C7	101	FALSE	Asare_maldipickr_92	Lachnospira eligens CLA-JM-H6	Lachnospira	Lachnospira eligens
252_10_1_D4	101	FALSE	Asare_maldipickr_92	Lachnospira eligens CLA-JM-H6	Lachnospira	Lachnospira eligens
252_11_1_D5	101	FALSE	Asare_maldipickr_92	Lachnospira eligens CLA-JM-H6	Lachnospira	Lachnospira eligens
252_12_1_D6	101	FALSE	Asare_maldipickr_92	Lachnospira eligens CLA-JM-H6	Lachnospira	Lachnospira eligens
252_13_1_D7	101	FALSE	Asare_maldipickr_92	Lachnospira eligens CLA-JM-H6	Lachnospira	Lachnospira eligens
252_15_1_D9	101	FALSE	Asare_maldipickr_92	Lachnospira eligens CLA-JM-H6	Lachnospira	Lachnospira eligens
252_16_1_D10	101	FALSE	Asare_maldipickr_92	Lachnospira eligens CLA-JM-H6	Lachnospira	Lachnospira eligens
252_17_1_D11	101	FALSE	Asare_maldipickr_92	Lachnospira eligens CLA-JM-H6	Lachnospira	Lachnospira eligens
252_18_1_D12	101	FALSE	Asare_maldipickr_92	Lachnospira eligens CLA-JM-H6	Lachnospira	Lachnospira eligens
252_21_1_E3	101	FALSE	Asare_maldipickr_92	Lachnospira eligens CLA-JM-H6	Lachnospira	Lachnospira eligens
252_22_1_E4	101	FALSE	Asare_maldipickr_92	Lachnospira eligens CLA-JM-H6	Lachnospira	Lachnospira eligens
252_23_1_E5	101	FALSE	Asare_maldipickr_92	Lachnospira eligens CLA-JM-H6	Lachnospira	Lachnospira eligens
252_24_1_E6	101	FALSE	Asare_maldipickr_92	Lachnospira eligens CLA-JM-H6	Lachnospira	Lachnospira eligens
252_25_1_E7	101	FALSE	Asare_maldipickr_92	Lachnospira eligens CLA-JM-H6	Lachnospira	Lachnospira eligens
252_26_1_E8	101	FALSE	Asare_maldipickr_92	Lachnospira eligens CLA-JM-H6	Lachnospira	Lachnospira eligens
252_27_1_E9	101	FALSE	Asare_maldipickr_92	Lachnospira eligens CLA-JM-H6	Lachnospira	Lachnospira eligens
252_28_1_E10	101	FALSE	Asare_maldipickr_92	Lachnospira eligens CLA-JM-H6	Lachnospira	Lachnospira eligens
252_29_1_E11	101	FALSE	Asare_maldipickr_92	Lachnospira eligens CLA-JM-H6	Lachnospira	Lachnospira eligens
252_3_1_C9	101	FALSE	Asare_maldipickr_92	Lachnospira eligens CLA-JM-H6	Lachnospira	Lachnospira eligens
252_30_1_E12	101	FALSE	Asare_maldipickr_92	Lachnospira eligens CLA-JM-H6	Lachnospira	Lachnospira eligens
252_5_1_C11	101	FALSE	Asare_maldipickr_92	Lachnospira eligens CLA-JM-H6	Lachnospira	Lachnospira eligens
252_7_1_D1	101	FALSE	Asare_maldipickr_92	Lachnospira eligens CLA-JM-H6	Lachnospira	Lachnospira eligens
252_8_1_D2	101	FALSE	Asare_maldipickr_92	Lachnospira eligens CLA-JM-H6	Lachnospira	Lachnospira eligens
252_9_1_D3	101	FALSE	Asare_maldipickr_92	Lachnospira eligens CLA-JM-H6	Lachnospira	Lachnospira eligens
153_10_1_D10	102	FALSE	Asare_maldipickr_92	Lachnospira eligens DSM_108064	Lachnospira	Lachnospira eligens
153_11_1_D11	102	FALSE	Asare_maldipickr_92	Lachnospira eligens DSM_108064	Lachnospira	Lachnospira eligens
153_12_1_D12	102	FALSE	Asare_maldipickr_92	Lachnospira eligens DSM_108064	Lachnospira	Lachnospira eligens
153_21_1_E9	102	FALSE	Asare_maldipickr_92	Lachnospira eligens DSM_108064	Lachnospira	Lachnospira eligens
153_22_1_E10	102	FALSE	Asare_maldipickr_92	Lachnospira eligens DSM_108064	Lachnospira	Lachnospira eligens
153_23_1_E11	102	FALSE	Asare_maldipickr_92	Lachnospira eligens DSM_108064	Lachnospira	Lachnospira eligens
153_24_1_E12	102	FALSE	Asare_maldipickr_92	Lachnospira eligens DSM_108064	Lachnospira	Lachnospira eligens
153_28_1_F4	102	FALSE	Asare_maldipickr_92	Lachnospira eligens DSM_108064	Lachnospira	Lachnospira eligens
153_33_1_F9	102	FALSE	Asare_maldipickr_92	Lachnospira eligens DSM_108064	Lachnospira	Lachnospira eligens
153_34_1_F10	102	FALSE	Asare_maldipickr_92	Lachnospira eligens DSM_108064	Lachnospira	Lachnospira eligens
153_35_1_F11	102	FALSE	Asare_maldipickr_92	Lachnospira eligens DSM_108064	Lachnospira	Lachnospira eligens
153_36_1_F12	102	FALSE	Asare_maldipickr_92	Lachnospira eligens DSM_108064	Lachnospira	Lachnospira eligens
153_37_1_G5	102	FALSE	Asare_maldipickr_92	Lachnospira eligens DSM_108064	Lachnospira	Lachnospira eligens
153_4_1_D4	102	FALSE	Asare_maldipickr_92	Lachnospira eligens DSM_108064	Lachnospira	Lachnospira eligens
153_43_1_G11	102	FALSE	Asare_maldipickr_92	Lachnospira eligens DSM_108064	Lachnospira	Lachnospira eligens
153_44_1_G12	102	FALSE	Asare_maldipickr_92	Lachnospira eligens DSM_108064	Lachnospira	Lachnospira eligens
153_5_1_D5	102	FALSE	Asare_maldipickr_92	Lachnospira eligens DSM_108064	Lachnospira	Lachnospira eligens
153_50_1_H6	102	FALSE	Asare_maldipickr_92	Lachnospira eligens DSM_108064	Lachnospira	Lachnospira eligens
153_56_1_H12	102	FALSE	Asare_maldipickr_92	Lachnospira eligens DSM_108064	Lachnospira	Lachnospira eligens
152A_1_1_C7	103	FALSE	Asare_maldipickr_92	Lachnospira eligens DSM_3376	Lachnospira	Lachnospira eligens
152A_10_1_D4	103	FALSE	Asare_maldipickr_92	Lachnospira eligens DSM_3376	Lachnospira	Lachnospira eligens
152A_11_1_D5	103	FALSE	Asare_maldipickr_92	Lachnospira eligens DSM_3376	Lachnospira	Lachnospira eligens
152A_12_1_D6	103	FALSE	Asare_maldipickr_92	Lachnospira eligens DSM_3376	Lachnospira	Lachnospira eligens
152A_14_1_D8	103	FALSE	Asare_maldipickr_92	Lachnospira eligens DSM_3376	Lachnospira	Lachnospira eligens
152A_2_1_C8	103	FALSE	Asare_maldipickr_92	Lachnospira eligens DSM_3376	Lachnospira	Lachnospira eligens
152A_3_1_C9	103	FALSE	Asare_maldipickr_92	Lachnospira eligens DSM_3376	Lachnospira	Lachnospira eligens
152A_4_1_C10	103	FALSE	Asare_maldipickr_92	Lachnospira eligens DSM_3376	Lachnospira	Lachnospira eligens
152A_5_1_C11	103	FALSE	Asare_maldipickr_92	Lachnospira eligens DSM_3376	Lachnospira	Lachnospira eligens
152A_6_1_C12	103	FALSE	Asare_maldipickr_92	Lachnospira eligens DSM_3376	Lachnospira	Lachnospira eligens
152A_7_1_D1	103	FALSE	Asare_maldipickr_92	Lachnospira eligens DSM_3376	Lachnospira	Lachnospira eligens
152A_8_1_D2	103	FALSE	Asare_maldipickr_92	Lachnospira eligens DSM_3376	Lachnospira	Lachnospira eligens
152A_9_1_D3	103	FALSE	Asare_maldipickr_92	Lachnospira eligens DSM_3376	Lachnospira	Lachnospira eligens
152B_1_1_D10	103	FALSE	Asare_maldipickr_92	Lachnospira eligens DSM_3376	Lachnospira	Lachnospira eligens
152B_11_1_E8	104	FALSE	Asare_maldipickr_92	Lachnospira eligens DSM_3376	Lachnospira	Lachnospira eligens
152B_12_1_E9	104	FALSE	Asare_maldipickr_92	Lachnospira eligens DSM_3376	Lachnospira	Lachnospira eligens
152B_13_1_E10	103	FALSE	Asare_maldipickr_92	Lachnospira eligens DSM_3376	Lachnospira	Lachnospira eligens
152B_15_1_E12	104	FALSE	Asare_maldipickr_92	Lachnospira eligens DSM_3376	Lachnospira	Lachnospira eligens
152B_2_1_D11	103	FALSE	Asare_maldipickr_92	Lachnospira eligens DSM_3376	Lachnospira	Lachnospira eligens
152B_3_1_D12	103	FALSE	Asare_maldipickr_92	Lachnospira eligens DSM_3376	Lachnospira	Lachnospira eligens
152B_4_1_E1	104	FALSE	Asare_maldipickr_92	Lachnospira eligens DSM_3376	Lachnospira	Lachnospira eligens
152B_6_1_E3	103	FALSE	Asare_maldipickr_92	Lachnospira eligens DSM_3376	Lachnospira	Lachnospira eligens
152B_7_1_E4	104	FALSE	Asare_maldipickr_92	Lachnospira eligens DSM_3376	Lachnospira	Lachnospira eligens
152B_8_1_E5	103	FALSE	Asare_maldipickr_92	Lachnospira eligens DSM_3376	Lachnospira	Lachnospira eligens
152B_9_1_E6	103	FALSE	Asare_maldipickr_92	Lachnospira eligens DSM_3376	Lachnospira	Lachnospira eligens
100_1_1_A1	105	FALSE	Asare_maldipickr_92	Lacrimispora saccharolytica ATCC_35040	Lacrimispora	Lacrimispora saccharolytica
100_10_1_A10	105	FALSE	Asare_maldipickr_92	Lacrimispora saccharolytica ATCC_35040	Lacrimispora	Lacrimispora saccharolytica
100_11_1_A11	105	FALSE	Asare_maldipickr_92	Lacrimispora saccharolytica ATCC_35040	Lacrimispora	Lacrimispora saccharolytica
100_12_1_A12	105	FALSE	Asare_maldipickr_92	Lacrimispora saccharolytica ATCC_35040	Lacrimispora	Lacrimispora saccharolytica
100_14_1_B2	105	FALSE	Asare_maldipickr_92	Lacrimispora saccharolytica ATCC_35040	Lacrimispora	Lacrimispora saccharolytica
100_15_1_B3	105	FALSE	Asare_maldipickr_92	Lacrimispora saccharolytica ATCC_35040	Lacrimispora	Lacrimispora saccharolytica
100_16_1_B4	106	FALSE	Asare_maldipickr_92	Lacrimispora saccharolytica ATCC_35040	Lacrimispora	Lacrimispora saccharolytica
100_17_1_B5	105	FALSE	Asare_maldipickr_92	Lacrimispora saccharolytica ATCC_35040	Lacrimispora	Lacrimispora saccharolytica
100_18_1_B6	105	FALSE	Asare_maldipickr_92	Lacrimispora saccharolytica ATCC_35040	Lacrimispora	Lacrimispora saccharolytica
100_21_1_B9	105	FALSE	Asare_maldipickr_92	Lacrimispora saccharolytica ATCC_35040	Lacrimispora	Lacrimispora saccharolytica
100_22_1_B10	105	FALSE	Asare_maldipickr_92	Lacrimispora saccharolytica ATCC_35040	Lacrimispora	Lacrimispora saccharolytica
100_24_1_B12	106	FALSE	Asare_maldipickr_92	Lacrimispora saccharolytica ATCC_35040	Lacrimispora	Lacrimispora saccharolytica
100_27_1_C3	105	FALSE	Asare_maldipickr_92	Lacrimispora saccharolytica ATCC_35040	Lacrimispora	Lacrimispora saccharolytica
100_29_1_C5	105	FALSE	Asare_maldipickr_92	Lacrimispora saccharolytica ATCC_35040	Lacrimispora	Lacrimispora saccharolytica
100_3_1_A3	105	FALSE	Asare_maldipickr_92	Lacrimispora saccharolytica ATCC_35040	Lacrimispora	Lacrimispora saccharolytica
100_7_1_A7	105	FALSE	Asare_maldipickr_92	Lacrimispora saccharolytica ATCC_35040	Lacrimispora	Lacrimispora saccharolytica
100_8_1_A8	105	FALSE	Asare_maldipickr_92	Lacrimispora saccharolytica ATCC_35040	Lacrimispora	Lacrimispora saccharolytica
100_9_1_A9	105	FALSE	Asare_maldipickr_92	Lacrimispora saccharolytica ATCC_35040	Lacrimispora	Lacrimispora saccharolytica
192A_12_1_A12	107	FALSE	Asare_maldipickr_92	Peptostreptococcus stomatis DSM_17678	Peptostreptococcus	Peptostreptococcus stomatis
192A_14_1_B2	107	FALSE	Asare_maldipickr_92	Peptostreptococcus stomatis DSM_17678	Peptostreptococcus	Peptostreptococcus stomatis
192A_15_1_B3	107	FALSE	Asare_maldipickr_92	Peptostreptococcus stomatis DSM_17678	Peptostreptococcus	Peptostreptococcus stomatis
192A_2_1_A2	107	FALSE	Asare_maldipickr_92	Peptostreptococcus stomatis DSM_17678	Peptostreptococcus	Peptostreptococcus stomatis
192A_3_1_A3	107	FALSE	Asare_maldipickr_92	Peptostreptococcus stomatis DSM_17678	Peptostreptococcus	Peptostreptococcus stomatis
192A_4_1_A4	107	FALSE	Asare_maldipickr_92	Peptostreptococcus stomatis DSM_17678	Peptostreptococcus	Peptostreptococcus stomatis
192A_5_1_A5	107	FALSE	Asare_maldipickr_92	Peptostreptococcus stomatis DSM_17678	Peptostreptococcus	Peptostreptococcus stomatis
192A_6_1_A6	107	FALSE	Asare_maldipickr_92	Peptostreptococcus stomatis DSM_17678	Peptostreptococcus	Peptostreptococcus stomatis
192A_7_1_A7	107	FALSE	Asare_maldipickr_92	Peptostreptococcus stomatis DSM_17678	Peptostreptococcus	Peptostreptococcus stomatis
192A_8_1_A8	107	FALSE	Asare_maldipickr_92	Peptostreptococcus stomatis DSM_17678	Peptostreptococcus	Peptostreptococcus stomatis
192A_9_1_A9	107	FALSE	Asare_maldipickr_92	Peptostreptococcus stomatis DSM_17678	Peptostreptococcus	Peptostreptococcus stomatis
192B_1_1_B4	107	FALSE	Asare_maldipickr_92	Peptostreptococcus stomatis DSM_17678	Peptostreptococcus	Peptostreptococcus stomatis
192B_12_1_C3	107	FALSE	Asare_maldipickr_92	Peptostreptococcus stomatis DSM_17678	Peptostreptococcus	Peptostreptococcus stomatis
192B_13_1_C4	107	FALSE	Asare_maldipickr_92	Peptostreptococcus stomatis DSM_17678	Peptostreptococcus	Peptostreptococcus stomatis
192B_15_1_C6	107	FALSE	Asare_maldipickr_92	Peptostreptococcus stomatis DSM_17678	Peptostreptococcus	Peptostreptococcus stomatis
192B_2_1_B5	107	FALSE	Asare_maldipickr_92	Peptostreptococcus stomatis DSM_17678	Peptostreptococcus	Peptostreptococcus stomatis
192B_3_1_B6	107	FALSE	Asare_maldipickr_92	Peptostreptococcus stomatis DSM_17678	Peptostreptococcus	Peptostreptococcus stomatis
192B_4_1_B7	107	FALSE	Asare_maldipickr_92	Peptostreptococcus stomatis DSM_17678	Peptostreptococcus	Peptostreptococcus stomatis
192B_5_1_B8	107	FALSE	Asare_maldipickr_92	Peptostreptococcus stomatis DSM_17678	Peptostreptococcus	Peptostreptococcus stomatis
192B_8_1_B11	107	FALSE	Asare_maldipickr_92	Peptostreptococcus stomatis DSM_17678	Peptostreptococcus	Peptostreptococcus stomatis
192B_9_1_B12	107	FALSE	Asare_maldipickr_92	Peptostreptococcus stomatis DSM_17678	Peptostreptococcus	Peptostreptococcus stomatis
193A_1_1_C11	108	FALSE	Asare_maldipickr_92	Roseburia faecis DSM_16840	Roseburia	Roseburia faecis
193A_11_1_D9	108	FALSE	Asare_maldipickr_92	Roseburia faecis DSM_16840	Roseburia	Roseburia faecis
193A_12_1_D10	108	FALSE	Asare_maldipickr_92	Roseburia faecis DSM_16840	Roseburia	Roseburia faecis
193A_13_1_D11	108	FALSE	Asare_maldipickr_92	Roseburia faecis DSM_16840	Roseburia	Roseburia faecis
193A_14_1_D12	108	FALSE	Asare_maldipickr_92	Roseburia faecis DSM_16840	Roseburia	Roseburia faecis
193A_15_1_E1	108	FALSE	Asare_maldipickr_92	Roseburia faecis DSM_16840	Roseburia	Roseburia faecis
193A_4_1_D2	108	FALSE	Asare_maldipickr_92	Roseburia faecis DSM_16840	Roseburia	Roseburia faecis
193A_5_1_D3	108	FALSE	Asare_maldipickr_92	Roseburia faecis DSM_16840	Roseburia	Roseburia faecis
193A_6_1_D4	108	FALSE	Asare_maldipickr_92	Roseburia faecis DSM_16840	Roseburia	Roseburia faecis
193A_7_1_D5	108	FALSE	Asare_maldipickr_92	Roseburia faecis DSM_16840	Roseburia	Roseburia faecis
193A_8_1_D6	108	FALSE	Asare_maldipickr_92	Roseburia faecis DSM_16840	Roseburia	Roseburia faecis
193A_9_1_D7	108	FALSE	Asare_maldipickr_92	Roseburia faecis DSM_16840	Roseburia	Roseburia faecis
193B_1_1_E2	108	FALSE	Asare_maldipickr_92	Roseburia faecis DSM_16840	Roseburia	Roseburia faecis
193B_10_1_E11	108	FALSE	Asare_maldipickr_92	Roseburia faecis DSM_16840	Roseburia	Roseburia faecis
193B_11_1_E12	108	FALSE	Asare_maldipickr_92	Roseburia faecis DSM_16840	Roseburia	Roseburia faecis
193B_13_1_F2	108	FALSE	Asare_maldipickr_92	Roseburia faecis DSM_16840	Roseburia	Roseburia faecis
193B_14_1_F3	108	FALSE	Asare_maldipickr_92	Roseburia faecis DSM_16840	Roseburia	Roseburia faecis
193B_2_1_E3	108	FALSE	Asare_maldipickr_92	Roseburia faecis DSM_16840	Roseburia	Roseburia faecis
193B_3_1_E4	108	FALSE	Asare_maldipickr_92	Roseburia faecis DSM_16840	Roseburia	Roseburia faecis
193B_4_1_E5	108	FALSE	Asare_maldipickr_92	Roseburia faecis DSM_16840	Roseburia	Roseburia faecis
193B_5_1_E6	108	FALSE	Asare_maldipickr_92	Roseburia faecis DSM_16840	Roseburia	Roseburia faecis
193B_6_1_E7	108	FALSE	Asare_maldipickr_92	Roseburia faecis DSM_16840	Roseburia	Roseburia faecis
193B_7_1_E8	108	FALSE	Asare_maldipickr_92	Roseburia faecis DSM_16840	Roseburia	Roseburia faecis
193B_8_1_E9	108	FALSE	Asare_maldipickr_92	Roseburia faecis DSM_16840	Roseburia	Roseburia faecis
193B_9_1_E10	108	FALSE	Asare_maldipickr_92	Roseburia faecis DSM_16840	Roseburia	Roseburia faecis
199_1_1_A1	109	FALSE	Asare_maldipickr_92	Roseburia intestinalis JCM_31262	Roseburia	Roseburia intestinalis
199_10_1_A10	110	FALSE	Asare_maldipickr_92	Roseburia intestinalis JCM_31262	Roseburia	Roseburia intestinalis
199_11_1_A11	110	FALSE	Asare_maldipickr_92	Roseburia intestinalis JCM_31262	Roseburia	Roseburia intestinalis
199_12_1_A12	109	FALSE	Asare_maldipickr_92	Roseburia intestinalis JCM_31262	Roseburia	Roseburia intestinalis
199_13_1_B1	110	FALSE	Asare_maldipickr_92	Roseburia intestinalis JCM_31262	Roseburia	Roseburia intestinalis
199_14_1_B2	110	FALSE	Asare_maldipickr_92	Roseburia intestinalis JCM_31262	Roseburia	Roseburia intestinalis
199_15_1_B3	110	FALSE	Asare_maldipickr_92	Roseburia intestinalis JCM_31262	Roseburia	Roseburia intestinalis
199_16_1_B4	109	FALSE	Asare_maldipickr_92	Roseburia intestinalis JCM_31262	Roseburia	Roseburia intestinalis
199_17_1_B5	109	FALSE	Asare_maldipickr_92	Roseburia intestinalis JCM_31262	Roseburia	Roseburia intestinalis
199_19_1_B7	110	FALSE	Asare_maldipickr_92	Roseburia intestinalis JCM_31262	Roseburia	Roseburia intestinalis
199_21_1_B9	109	FALSE	Asare_maldipickr_92	Roseburia intestinalis JCM_31262	Roseburia	Roseburia intestinalis
199_22_1_B10	109	FALSE	Asare_maldipickr_92	Roseburia intestinalis JCM_31262	Roseburia	Roseburia intestinalis
199_23_1_B11	110	FALSE	Asare_maldipickr_92	Roseburia intestinalis JCM_31262	Roseburia	Roseburia intestinalis
199_24_1_B12	109	FALSE	Asare_maldipickr_92	Roseburia intestinalis JCM_31262	Roseburia	Roseburia intestinalis
199_25_1_C1	109	FALSE	Asare_maldipickr_92	Roseburia intestinalis JCM_31262	Roseburia	Roseburia intestinalis
199_27_1_C3	109	FALSE	Asare_maldipickr_92	Roseburia intestinalis JCM_31262	Roseburia	Roseburia intestinalis
199_28_1_C4	109	FALSE	Asare_maldipickr_92	Roseburia intestinalis JCM_31262	Roseburia	Roseburia intestinalis
199_29_1_C5	109	FALSE	Asare_maldipickr_92	Roseburia intestinalis JCM_31262	Roseburia	Roseburia intestinalis
199_30_1_C6	110	FALSE	Asare_maldipickr_92	Roseburia intestinalis JCM_31262	Roseburia	Roseburia intestinalis
199_4_1_A4	109	FALSE	Asare_maldipickr_92	Roseburia intestinalis JCM_31262	Roseburia	Roseburia intestinalis
199_5_1_A5	109	FALSE	Asare_maldipickr_92	Roseburia intestinalis JCM_31262	Roseburia	Roseburia intestinalis
199_6_1_A6	109	FALSE	Asare_maldipickr_92	Roseburia intestinalis JCM_31262	Roseburia	Roseburia intestinalis
199_7_1_A7	109	FALSE	Asare_maldipickr_92	Roseburia intestinalis JCM_31262	Roseburia	Roseburia intestinalis
199_8_1_A8	110	FALSE	Asare_maldipickr_92	Roseburia intestinalis JCM_31262	Roseburia	Roseburia intestinalis
199_9_1_A9	110	FALSE	Asare_maldipickr_92	Roseburia intestinalis JCM_31262	Roseburia	Roseburia intestinalis
201_1_1_A1	111	FALSE	Asare_maldipickr_92	Roseburia inulinivorans CLA-AA-H149	Roseburia	Roseburia inulinivorans
201_11_1_A11	111	FALSE	Asare_maldipickr_92	Roseburia inulinivorans CLA-AA-H149	Roseburia	Roseburia inulinivorans
201_12_1_A12	111	FALSE	Asare_maldipickr_92	Roseburia inulinivorans CLA-AA-H149	Roseburia	Roseburia inulinivorans
201_14_1_B2	111	FALSE	Asare_maldipickr_92	Roseburia inulinivorans CLA-AA-H149	Roseburia	Roseburia inulinivorans
201_15_1_B3	111	FALSE	Asare_maldipickr_92	Roseburia inulinivorans CLA-AA-H149	Roseburia	Roseburia inulinivorans
201_16_1_B4	112	FALSE	Asare_maldipickr_92	Roseburia inulinivorans CLA-AA-H149	Roseburia	Roseburia inulinivorans
201_17_1_B5	111	FALSE	Asare_maldipickr_92	Roseburia inulinivorans CLA-AA-H149	Roseburia	Roseburia inulinivorans
201_18_1_B6	111	FALSE	Asare_maldipickr_92	Roseburia inulinivorans CLA-AA-H149	Roseburia	Roseburia inulinivorans
201_19_1_B7	111	FALSE	Asare_maldipickr_92	Roseburia inulinivorans CLA-AA-H149	Roseburia	Roseburia inulinivorans
201_20_1_B8	112	FALSE	Asare_maldipickr_92	Roseburia inulinivorans CLA-AA-H149	Roseburia	Roseburia inulinivorans
201_21_1_B9	111	FALSE	Asare_maldipickr_92	Roseburia inulinivorans CLA-AA-H149	Roseburia	Roseburia inulinivorans
201_23_1_B11	111	FALSE	Asare_maldipickr_92	Roseburia inulinivorans CLA-AA-H149	Roseburia	Roseburia inulinivorans
201_24_1_B12	111	FALSE	Asare_maldipickr_92	Roseburia inulinivorans CLA-AA-H149	Roseburia	Roseburia inulinivorans
201_25_1_C1	111	FALSE	Asare_maldipickr_92	Roseburia inulinivorans CLA-AA-H149	Roseburia	Roseburia inulinivorans
201_26_1_C2	111	FALSE	Asare_maldipickr_92	Roseburia inulinivorans CLA-AA-H149	Roseburia	Roseburia inulinivorans
201_27_1_C3	111	FALSE	Asare_maldipickr_92	Roseburia inulinivorans CLA-AA-H149	Roseburia	Roseburia inulinivorans
201_29_1_C5	112	FALSE	Asare_maldipickr_92	Roseburia inulinivorans CLA-AA-H149	Roseburia	Roseburia inulinivorans
201_3_1_A3	111	FALSE	Asare_maldipickr_92	Roseburia inulinivorans CLA-AA-H149	Roseburia	Roseburia inulinivorans
201_4_1_A4	112	FALSE	Asare_maldipickr_92	Roseburia inulinivorans CLA-AA-H149	Roseburia	Roseburia inulinivorans
201_5_1_A5	111	FALSE	Asare_maldipickr_92	Roseburia inulinivorans CLA-AA-H149	Roseburia	Roseburia inulinivorans
201_7_1_A7	111	FALSE	Asare_maldipickr_92	Roseburia inulinivorans CLA-AA-H149	Roseburia	Roseburia inulinivorans
201_9_1_A9	112	FALSE	Asare_maldipickr_92	Roseburia inulinivorans CLA-AA-H149	Roseburia	Roseburia inulinivorans
208_10_1_F10	113	FALSE	Asare_maldipickr_92	Ruminococcus bromii ATCC_27255	Ruminococcus	Ruminococcus bromii
208_11_1_F11	114	FALSE	Asare_maldipickr_92	Ruminococcus bromii ATCC_27255	Ruminococcus	Ruminococcus bromii
208_12_1_F12	114	FALSE	Asare_maldipickr_92	Ruminococcus bromii ATCC_27255	Ruminococcus	Ruminococcus bromii
208_13_1_G1	113	FALSE	Asare_maldipickr_92	Ruminococcus bromii ATCC_27255	Ruminococcus	Ruminococcus bromii
208_14_1_G2	114	FALSE	Asare_maldipickr_92	Ruminococcus bromii ATCC_27255	Ruminococcus	Ruminococcus bromii
208_15_1_G3	114	FALSE	Asare_maldipickr_92	Ruminococcus bromii ATCC_27255	Ruminococcus	Ruminococcus bromii
208_2_1_F2	114	FALSE	Asare_maldipickr_92	Ruminococcus bromii ATCC_27255	Ruminococcus	Ruminococcus bromii
208_22_1_G10	114	FALSE	Asare_maldipickr_92	Ruminococcus bromii ATCC_27255	Ruminococcus	Ruminococcus bromii
208_23_1_G11	114	FALSE	Asare_maldipickr_92	Ruminococcus bromii ATCC_27255	Ruminococcus	Ruminococcus bromii
208_27_1_H3	114	FALSE	Asare_maldipickr_92	Ruminococcus bromii ATCC_27255	Ruminococcus	Ruminococcus bromii
208_28_1_H4	114	FALSE	Asare_maldipickr_92	Ruminococcus bromii ATCC_27255	Ruminococcus	Ruminococcus bromii
208_3_1_F3	114	FALSE	Asare_maldipickr_92	Ruminococcus bromii ATCC_27255	Ruminococcus	Ruminococcus bromii
208_4_1_F4	113	FALSE	Asare_maldipickr_92	Ruminococcus bromii ATCC_27255	Ruminococcus	Ruminococcus bromii
208_5_1_F5	113	FALSE	Asare_maldipickr_92	Ruminococcus bromii ATCC_27255	Ruminococcus	Ruminococcus bromii
208_6_1_F6	113	FALSE	Asare_maldipickr_92	Ruminococcus bromii ATCC_27255	Ruminococcus	Ruminococcus bromii
208_7_1_F7	114	FALSE	Asare_maldipickr_92	Ruminococcus bromii ATCC_27255	Ruminococcus	Ruminococcus bromii
208_8_1_F8	114	FALSE	Asare_maldipickr_92	Ruminococcus bromii ATCC_27255	Ruminococcus	Ruminococcus bromii
208_9_1_F9	113	FALSE	Asare_maldipickr_92	Ruminococcus bromii ATCC_27255	Ruminococcus	Ruminococcus bromii
206A_10_1_F10	115	FALSE	Asare_maldipickr_92	Ruminococcus bromii PB-SWYUN	Ruminococcus	Ruminococcus bromii
206A_11_1_F11	115	FALSE	Asare_maldipickr_92	Ruminococcus bromii PB-SWYUN	Ruminococcus	Ruminococcus bromii
206A_12_1_F12	115	FALSE	Asare_maldipickr_92	Ruminococcus bromii PB-SWYUN	Ruminococcus	Ruminococcus bromii
206A_14_1_G2	115	FALSE	Asare_maldipickr_92	Ruminococcus bromii PB-SWYUN	Ruminococcus	Ruminococcus bromii
206A_15_1_G3	115	FALSE	Asare_maldipickr_92	Ruminococcus bromii PB-SWYUN	Ruminococcus	Ruminococcus bromii
206A_2_1_F2	115	FALSE	Asare_maldipickr_92	Ruminococcus bromii PB-SWYUN	Ruminococcus	Ruminococcus bromii
206A_3_1_F3	115	FALSE	Asare_maldipickr_92	Ruminococcus bromii PB-SWYUN	Ruminococcus	Ruminococcus bromii
206A_4_1_F4	115	FALSE	Asare_maldipickr_92	Ruminococcus bromii PB-SWYUN	Ruminococcus	Ruminococcus bromii
206A_6_1_F6	115	FALSE	Asare_maldipickr_92	Ruminococcus bromii PB-SWYUN	Ruminococcus	Ruminococcus bromii
206A_8_1_F8	115	FALSE	Asare_maldipickr_92	Ruminococcus bromii PB-SWYUN	Ruminococcus	Ruminococcus bromii
206A_9_1_F9	115	FALSE	Asare_maldipickr_92	Ruminococcus bromii PB-SWYUN	Ruminococcus	Ruminococcus bromii
206B_1_1_G4	115	FALSE	Asare_maldipickr_92	Ruminococcus bromii PB-SWYUN	Ruminococcus	Ruminococcus bromii
206B_11_1_H2	115	FALSE	Asare_maldipickr_92	Ruminococcus bromii PB-SWYUN	Ruminococcus	Ruminococcus bromii
206B_12_1_H3	115	FALSE	Asare_maldipickr_92	Ruminococcus bromii PB-SWYUN	Ruminococcus	Ruminococcus bromii
206B_13_1_H4	115	FALSE	Asare_maldipickr_92	Ruminococcus bromii PB-SWYUN	Ruminococcus	Ruminococcus bromii
206B_14_1_H5	115	FALSE	Asare_maldipickr_92	Ruminococcus bromii PB-SWYUN	Ruminococcus	Ruminococcus bromii
206B_15_1_H6	115	FALSE	Asare_maldipickr_92	Ruminococcus bromii PB-SWYUN	Ruminococcus	Ruminococcus bromii
206B_2_1_G5	115	FALSE	Asare_maldipickr_92	Ruminococcus bromii PB-SWYUN	Ruminococcus	Ruminococcus bromii
206B_3_1_G6	115	FALSE	Asare_maldipickr_92	Ruminococcus bromii PB-SWYUN	Ruminococcus	Ruminococcus bromii
206B_4_1_G7	115	FALSE	Asare_maldipickr_92	Ruminococcus bromii PB-SWYUN	Ruminococcus	Ruminococcus bromii
206B_5_1_G8	115	FALSE	Asare_maldipickr_92	Ruminococcus bromii PB-SWYUN	Ruminococcus	Ruminococcus bromii
206B_8_1_G11	115	FALSE	Asare_maldipickr_92	Ruminococcus bromii PB-SWYUN	Ruminococcus	Ruminococcus bromii
206B_9_1_G12	115	FALSE	Asare_maldipickr_92	Ruminococcus bromii PB-SWYUN	Ruminococcus	Ruminococcus bromii
211A_10_1_F10	116	FALSE	Asare_maldipickr_92	Ruminococcus gnavus ATCC_29149	Ruminococcus	Ruminococcus gnavus
211A_11_1_F11	116	FALSE	Asare_maldipickr_92	Ruminococcus gnavus ATCC_29149	Ruminococcus	Ruminococcus gnavus
211A_12_1_F12	117	FALSE	Asare_maldipickr_92	Ruminococcus gnavus ATCC_29149	Ruminococcus	Ruminococcus gnavus
211A_13_1_G1	117	FALSE	Asare_maldipickr_92	Ruminococcus gnavus ATCC_29149	Ruminococcus	Ruminococcus gnavus
211A_14_1_G2	117	FALSE	Asare_maldipickr_92	Ruminococcus gnavus ATCC_29149	Ruminococcus	Ruminococcus gnavus
211A_15_1_G3	117	FALSE	Asare_maldipickr_92	Ruminococcus gnavus ATCC_29149	Ruminococcus	Ruminococcus gnavus
211A_2_1_F2	117	FALSE	Asare_maldipickr_92	Ruminococcus gnavus ATCC_29149	Ruminococcus	Ruminococcus gnavus
211A_3_1_F3	117	FALSE	Asare_maldipickr_92	Ruminococcus gnavus ATCC_29149	Ruminococcus	Ruminococcus gnavus
211A_4_1_F4	117	FALSE	Asare_maldipickr_92	Ruminococcus gnavus ATCC_29149	Ruminococcus	Ruminococcus gnavus
211A_6_1_F6	117	FALSE	Asare_maldipickr_92	Ruminococcus gnavus ATCC_29149	Ruminococcus	Ruminococcus gnavus
211A_7_1_F7	117	FALSE	Asare_maldipickr_92	Ruminococcus gnavus ATCC_29149	Ruminococcus	Ruminococcus gnavus
211A_9_1_F9	116	FALSE	Asare_maldipickr_92	Ruminococcus gnavus ATCC_29149	Ruminococcus	Ruminococcus gnavus
211B_13_1_H4	117	FALSE	Asare_maldipickr_92	Ruminococcus gnavus ATCC_29149	Ruminococcus	Ruminococcus gnavus
211B_14_1_H5	116	FALSE	Asare_maldipickr_92	Ruminococcus gnavus ATCC_29149	Ruminococcus	Ruminococcus gnavus
211B_15_1_H6	117	FALSE	Asare_maldipickr_92	Ruminococcus gnavus ATCC_29149	Ruminococcus	Ruminococcus gnavus
211B_2_1_G5	117	FALSE	Asare_maldipickr_92	Ruminococcus gnavus ATCC_29149	Ruminococcus	Ruminococcus gnavus
211B_3_1_G6	117	FALSE	Asare_maldipickr_92	Ruminococcus gnavus ATCC_29149	Ruminococcus	Ruminococcus gnavus
211B_4_1_G7	116	FALSE	Asare_maldipickr_92	Ruminococcus gnavus ATCC_29149	Ruminococcus	Ruminococcus gnavus
211B_5_1_G8	117	FALSE	Asare_maldipickr_92	Ruminococcus gnavus ATCC_29149	Ruminococcus	Ruminococcus gnavus
211B_6_1_G9	117	FALSE	Asare_maldipickr_92	Ruminococcus gnavus ATCC_29149	Ruminococcus	Ruminococcus gnavus
211B_7_1_G10	117	FALSE	Asare_maldipickr_92	Ruminococcus gnavus ATCC_29149	Ruminococcus	Ruminococcus gnavus
211B_8_1_G11	116	FALSE	Asare_maldipickr_92	Ruminococcus gnavus ATCC_29149	Ruminococcus	Ruminococcus gnavus
211B_9_1_G12	116	FALSE	Asare_maldipickr_92	Ruminococcus gnavus ATCC_29149	Ruminococcus	Ruminococcus gnavus
Ruminococcus_gnavus_DSM_108212_ClostriTOF_C11	118	FALSE	Asare_maldipickr_92	Ruminococcus gnavus DSM_108212	Ruminococcus	Ruminococcus gnavus
Ruminococcus_gnavus_DSM_108212_ClostriTOF_D1	118	FALSE	Asare_maldipickr_92	Ruminococcus gnavus DSM_108212	Ruminococcus	Ruminococcus gnavus
Ruminococcus_gnavus_DSM_108212_ClostriTOF_D10	118	FALSE	Asare_maldipickr_92	Ruminococcus gnavus DSM_108212	Ruminococcus	Ruminococcus gnavus
Ruminococcus_gnavus_DSM_108212_ClostriTOF_D11	118	FALSE	Asare_maldipickr_92	Ruminococcus gnavus DSM_108212	Ruminococcus	Ruminococcus gnavus
Ruminococcus_gnavus_DSM_108212_ClostriTOF_D2	118	FALSE	Asare_maldipickr_92	Ruminococcus gnavus DSM_108212	Ruminococcus	Ruminococcus gnavus
Ruminococcus_gnavus_DSM_108212_ClostriTOF_D3	118	FALSE	Asare_maldipickr_92	Ruminococcus gnavus DSM_108212	Ruminococcus	Ruminococcus gnavus
Ruminococcus_gnavus_DSM_108212_ClostriTOF_D4	118	FALSE	Asare_maldipickr_92	Ruminococcus gnavus DSM_108212	Ruminococcus	Ruminococcus gnavus
Ruminococcus_gnavus_DSM_108212_ClostriTOF_D6	118	FALSE	Asare_maldipickr_92	Ruminococcus gnavus DSM_108212	Ruminococcus	Ruminococcus gnavus
Ruminococcus_gnavus_DSM_108212_ClostriTOF_D7	118	FALSE	Asare_maldipickr_92	Ruminococcus gnavus DSM_108212	Ruminococcus	Ruminococcus gnavus
Ruminococcus_gnavus_DSM_108212_ClostriTOF_D8	118	FALSE	Asare_maldipickr_92	Ruminococcus gnavus DSM_108212	Ruminococcus	Ruminococcus gnavus
Ruminococcus_gnavus_DSM_108212_ClostriTOF_E1	118	FALSE	Asare_maldipickr_92	Ruminococcus gnavus DSM_108212	Ruminococcus	Ruminococcus gnavus
Ruminococcus_gnavus_DSM_108212_ClostriTOF_E11	118	FALSE	Asare_maldipickr_92	Ruminococcus gnavus DSM_108212	Ruminococcus	Ruminococcus gnavus
Ruminococcus_gnavus_DSM_108212_ClostriTOF_E12	118	FALSE	Asare_maldipickr_92	Ruminococcus gnavus DSM_108212	Ruminococcus	Ruminococcus gnavus
Ruminococcus_gnavus_DSM_108212_ClostriTOF_E2	118	FALSE	Asare_maldipickr_92	Ruminococcus gnavus DSM_108212	Ruminococcus	Ruminococcus gnavus
Ruminococcus_gnavus_DSM_108212_ClostriTOF_E5	118	FALSE	Asare_maldipickr_92	Ruminococcus gnavus DSM_108212	Ruminococcus	Ruminococcus gnavus
Ruminococcus_gnavus_DSM_108212_ClostriTOF_E6	118	FALSE	Asare_maldipickr_92	Ruminococcus gnavus DSM_108212	Ruminococcus	Ruminococcus gnavus
Ruminococcus_gnavus_DSM_108212_ClostriTOF_E7	118	FALSE	Asare_maldipickr_92	Ruminococcus gnavus DSM_108212	Ruminococcus	Ruminococcus gnavus
Ruminococcus_gnavus_DSM_108212_ClostriTOF_E9	118	FALSE	Asare_maldipickr_92	Ruminococcus gnavus DSM_108212	Ruminococcus	Ruminococcus gnavus
Ruminococcus_gnavus_DSM_108212_ClostriTOF_F2	118	FALSE	Asare_maldipickr_92	Ruminococcus gnavus DSM_108212	Ruminococcus	Ruminococcus gnavus
Ruminococcus_gnavus_DSM_108212_ClostriTOF_F3	118	FALSE	Asare_maldipickr_92	Ruminococcus gnavus DSM_108212	Ruminococcus	Ruminococcus gnavus
Ruminococcus_gnavus_DSM_108212_ClostriTOF_F4	118	FALSE	Asare_maldipickr_92	Ruminococcus gnavus DSM_108212	Ruminococcus	Ruminococcus gnavus
212_1_1_A1	119	FALSE	Asare_maldipickr_92	Ruminococcus gnavus MSK_11_9	Ruminococcus	Ruminococcus gnavus
212_10_1_A10	119	FALSE	Asare_maldipickr_92	Ruminococcus gnavus MSK_11_9	Ruminococcus	Ruminococcus gnavus
212_11_1_A11	119	FALSE	Asare_maldipickr_92	Ruminococcus gnavus MSK_11_9	Ruminococcus	Ruminococcus gnavus
212_12_1_A12	119	FALSE	Asare_maldipickr_92	Ruminococcus gnavus MSK_11_9	Ruminococcus	Ruminococcus gnavus
212_14_1_B2	119	FALSE	Asare_maldipickr_92	Ruminococcus gnavus MSK_11_9	Ruminococcus	Ruminococcus gnavus
212_15_1_B3	119	FALSE	Asare_maldipickr_92	Ruminococcus gnavus MSK_11_9	Ruminococcus	Ruminococcus gnavus
212_16_1_B4	119	FALSE	Asare_maldipickr_92	Ruminococcus gnavus MSK_11_9	Ruminococcus	Ruminococcus gnavus
212_17_1_B5	119	FALSE	Asare_maldipickr_92	Ruminococcus gnavus MSK_11_9	Ruminococcus	Ruminococcus gnavus
212_19_1_B7	119	FALSE	Asare_maldipickr_92	Ruminococcus gnavus MSK_11_9	Ruminococcus	Ruminococcus gnavus
212_2_1_A2	119	FALSE	Asare_maldipickr_92	Ruminococcus gnavus MSK_11_9	Ruminococcus	Ruminococcus gnavus
212_20_1_B8	119	FALSE	Asare_maldipickr_92	Ruminococcus gnavus MSK_11_9	Ruminococcus	Ruminococcus gnavus
212_21_1_B9	119	FALSE	Asare_maldipickr_92	Ruminococcus gnavus MSK_11_9	Ruminococcus	Ruminococcus gnavus
212_22_1_B10	119	FALSE	Asare_maldipickr_92	Ruminococcus gnavus MSK_11_9	Ruminococcus	Ruminococcus gnavus
212_24_1_B12	119	FALSE	Asare_maldipickr_92	Ruminococcus gnavus MSK_11_9	Ruminococcus	Ruminococcus gnavus
212_25_1_C1	119	FALSE	Asare_maldipickr_92	Ruminococcus gnavus MSK_11_9	Ruminococcus	Ruminococcus gnavus
212_26_1_C2	119	FALSE	Asare_maldipickr_92	Ruminococcus gnavus MSK_11_9	Ruminococcus	Ruminococcus gnavus
212_27_1_C3	119	FALSE	Asare_maldipickr_92	Ruminococcus gnavus MSK_11_9	Ruminococcus	Ruminococcus gnavus
212_28_1_C4	119	FALSE	Asare_maldipickr_92	Ruminococcus gnavus MSK_11_9	Ruminococcus	Ruminococcus gnavus
212_3_1_A3	119	FALSE	Asare_maldipickr_92	Ruminococcus gnavus MSK_11_9	Ruminococcus	Ruminococcus gnavus
212_4_1_A4	119	FALSE	Asare_maldipickr_92	Ruminococcus gnavus MSK_11_9	Ruminococcus	Ruminococcus gnavus
212_5_1_A5	119	FALSE	Asare_maldipickr_92	Ruminococcus gnavus MSK_11_9	Ruminococcus	Ruminococcus gnavus
212_6_1_A6	119	FALSE	Asare_maldipickr_92	Ruminococcus gnavus MSK_11_9	Ruminococcus	Ruminococcus gnavus
212_7_1_A7	119	FALSE	Asare_maldipickr_92	Ruminococcus gnavus MSK_11_9	Ruminococcus	Ruminococcus gnavus
212_9_1_A9	119	FALSE	Asare_maldipickr_92	Ruminococcus gnavus MSK_11_9	Ruminococcus	Ruminococcus gnavus
213_1_1_C7	120	FALSE	Asare_maldipickr_92	Ruminococcus gnavus MSK_15_10	Ruminococcus	Ruminococcus gnavus
213_10_1_D4	121	FALSE	Asare_maldipickr_92	Ruminococcus gnavus MSK_15_10	Ruminococcus	Ruminococcus gnavus
213_12_1_D6	121	FALSE	Asare_maldipickr_92	Ruminococcus gnavus MSK_15_10	Ruminococcus	Ruminococcus gnavus
213_13_1_D7	121	FALSE	Asare_maldipickr_92	Ruminococcus gnavus MSK_15_10	Ruminococcus	Ruminococcus gnavus
213_14_1_D8	120	FALSE	Asare_maldipickr_92	Ruminococcus gnavus MSK_15_10	Ruminococcus	Ruminococcus gnavus
213_15_1_D9	121	FALSE	Asare_maldipickr_92	Ruminococcus gnavus MSK_15_10	Ruminococcus	Ruminococcus gnavus
213_16_1_D10	120	FALSE	Asare_maldipickr_92	Ruminococcus gnavus MSK_15_10	Ruminococcus	Ruminococcus gnavus
213_17_1_D11	121	FALSE	Asare_maldipickr_92	Ruminococcus gnavus MSK_15_10	Ruminococcus	Ruminococcus gnavus
213_18_1_D12	120	FALSE	Asare_maldipickr_92	Ruminococcus gnavus MSK_15_10	Ruminococcus	Ruminococcus gnavus
213_19_1_E1	121	FALSE	Asare_maldipickr_92	Ruminococcus gnavus MSK_15_10	Ruminococcus	Ruminococcus gnavus
213_2_1_C8	120	FALSE	Asare_maldipickr_92	Ruminococcus gnavus MSK_15_10	Ruminococcus	Ruminococcus gnavus
213_20_1_E2	121	FALSE	Asare_maldipickr_92	Ruminococcus gnavus MSK_15_10	Ruminococcus	Ruminococcus gnavus
213_21_1_E3	121	FALSE	Asare_maldipickr_92	Ruminococcus gnavus MSK_15_10	Ruminococcus	Ruminococcus gnavus
213_22_1_E4	121	FALSE	Asare_maldipickr_92	Ruminococcus gnavus MSK_15_10	Ruminococcus	Ruminococcus gnavus
213_23_1_E5	121	FALSE	Asare_maldipickr_92	Ruminococcus gnavus MSK_15_10	Ruminococcus	Ruminococcus gnavus
213_24_1_E6	121	FALSE	Asare_maldipickr_92	Ruminococcus gnavus MSK_15_10	Ruminococcus	Ruminococcus gnavus
213_25_1_E7	121	FALSE	Asare_maldipickr_92	Ruminococcus gnavus MSK_15_10	Ruminococcus	Ruminococcus gnavus
213_26_1_E8	121	FALSE	Asare_maldipickr_92	Ruminococcus gnavus MSK_15_10	Ruminococcus	Ruminococcus gnavus
213_27_1_E9	121	FALSE	Asare_maldipickr_92	Ruminococcus gnavus MSK_15_10	Ruminococcus	Ruminococcus gnavus
[truncated: 2,157 more rows]
