# Supplementary material for: maldipickr dereplicates microbial MALDI-TOF spectra to facilitate multiplexed isolation
Source: Bioinform Adv. 2026 Jun 17;6(1):vbag171. doi: 10.1093/bioadv/vbag171 (PMC13317968; doi:10.1093/bioadv/vbag171)
Supplement: vbag171_Supplementary_Data [file vbag171_supplementary_data.zip › TableS6_total_clusters_linkage_Asare.csv]

method	total	singleton	procedure
single	32	0	Asare_maldipickr_79
average	43	0	Asare_maldipickr_79
mcquitty	43	0	Asare_maldipickr_79
complete	61	0	Asare_maldipickr_79
ward.D2	91	0	Asare_maldipickr_79
ward.D	122	0	Asare_maldipickr_79
single	51	0	Asare_maldipickr_92
average	81	4	Asare_maldipickr_92
mcquitty	84	2	Asare_maldipickr_92
complete	124	3	Asare_maldipickr_92
ward.D2	145	2	Asare_maldipickr_92
ward.D	195	2	Asare_maldipickr_92
