# Supplementary material for: maldipickr dereplicates microbial MALDI-TOF spectra to facilitate multiplexed isolation
Source: Bioinform Adv. 2026 Jun 17;6(1):vbag171. doi: 10.1093/bioadv/vbag171 (PMC13317968; doi:10.1093/bioadv/vbag171)
Supplement: vbag171_Supplementary_Data [file vbag171_supplementary_data.zip › TableS1_isolates.csv]

species	strain_identifier	phylum	family	cultivation_media	straininfo_doi	spectra_identifier
Agathobacter rectalis	CLA-AA-H314	Bacillota	Lachnospiraceae	BHI	NA	H4_GB1_C9
Clostridium beijerinckii	DSM-105335	Bacillota	Clostridiaceae	Nutrient Agar	10.60712/SI-ID398119.1	DSM_105335
Escherichia coli	McC-252-APC-1B1	Pseudomonadota	Enterobacteriaceae	WCA	10.60712/SI-ID403842.1	McC_252_APC_1B1
Faecalibacterium prausnitzii	CLA-AA-H222	Bacillota	Oscillospiraceae	YCFA	10.60712/SI-ID414146.1	CLA_AA_H222
Gemmiger formicilis	CLA-AA-H284	Bacillota	Hyphomicrobiaceae	YCFA	10.60712/SI-ID414193.1	CLA_AA_H284
Lachnospira rogosae sp. nov.	CLA-JM-H23	Bacillota	Lachnospiraceae	BHI	10.60712/SI-ID414370.1	CLA_JM_H23
Phocaeicola vulgatus	CLA-JM-H27	Bacteroidota	Bacteroidaceae	BHI	10.60712/SI-ID414228.1	CLA_JM_H27
Roseburia inulinivorans	CLA-AA-H149	Bacillota	Lachnospiraceae	BHI	10.60712/SI-ID414273.1	CLA_AA_H149
Segatella sinensis	CLA-AA-H117	Bacteroidota	Bacteroidaceae	GAM	10.60712/SI-ID414266.1	CLA_AA_H117
Streptococcus alactolyticus	BL-178-WT-3A	Bacillota	Streptococcaceae	BHI	10.60712/SI-ID400053.1	BL_178_WT_3A
